# Supplementary material for: Differential networking meta-analysis of gastric cancer across Asian and American racial groups
Source: BMC Syst Biol. 2018 Apr 24;12(Suppl 4):51. doi: 10.1186/s12918-018-0564-z (PMC5998874; doi:10.1186/s12918-018-0564-z)
Supplement: Supplementary file 2 — Table S1. DRN meta-analysis of gastric cancer, https://www.synapse.org/#!Synapse:syn10154163 (XLSX 98 kb) [file 12918_2018_564_MOESM2_ESM.xlsx]

## Sheet: Sheet1
TCGA_STAD					GSE54129					GSE24375
gene1	gene2	normal.coef	cancer.coef	diff	gene1	gene2	normal.coef	cancer.coef	diff	gene1	gene2	normal.coef	cancer.coef	diff
PLAU	DPCR1	3.37269	-0.01	3.38269	BPTF	SLC7A9	-8.06439	0.01	8.07439	FOSB	LIMS1	77.8787	2.35	75.5287
PLAU	RAB25	3.10579	-0.01	3.11579	BAX	ANXA13	4.97611	-0.01	4.98611	GATA6	LIMS1	-16.914	0.01	16.924
PLAU	RASAL1	3.03171	-0.01	3.04171	BPTF	ASS1	-3.88612	0.01	3.89612	IRF2	ESRRG	-0.01	14.1701	14.1801
IRF1	GKN2	2.93294	-0.01	2.94294	NR3C1	MSMB	3.60991	-0.01	3.61991	FOSB	ESRRG	0.0383769	9.03259	8.99421
GATA3	GIF	2.89268	-0.01	2.90268	CEBPA	GIF	-3.41158	0.01	3.42158	AHR	LIMS1	-9.17624	-0.190475	8.98577
HNF1A	KRT13	-2.89182	0.01	2.90182	CEBPA	CLCA1	3.31107	-0.01	3.32107	POU2F1	ESRRG	0.01	-7.33233	7.34233
CEBPA	TMPRSS4	2.58787	-0.01	2.59787	CEBPA	GAST	-2.99283	0.01	3.00283	FOSB	RIC8B	-6.70486	0.01	6.71486
E2F1	FAM19A4	-2.50421	0.01	2.51421	FOSB	GUCY2C	2.94835	-0.01	2.95835	IRF1	ESRRG	-0.23556	-5.128	4.89244
E2F1	KCNA3	2.49601	-0.01	2.50601	BPTF	CDCA3	-2.92002	0.01	2.93002	MRPL36	MME	-4.66957	0.01	4.67957
GATA3	LGALS4	2.47651	-0.01	2.48651	MYB	ATP4A	-2.78673	0.01	2.79673	MRPL36	HEPH	-4.64932	0.01	4.65932
E2F1	MS4A1	2.41991	-0.01	2.42991	CEBPA	MALL	3.19141	0.430821	2.76059	GATA3	FABP2	4.62201	-0.01	4.63201
E2F1	KIAA1324	2.39046	-0.01	2.40046	FOXO1	CLCA1	-2.70243	0.01	2.71243	MRPL36	MGAM	-4.32928	-0.208122	4.12116
PLAU	WNT10A	2.32941	-0.01	2.33941	CREB1	ATP1B3	2.52083	-0.01	2.53083	POU2F1	MME	4.10524	-0.01	4.11524
E2F1	PTCHD1	-2.27957	0.01	2.28957	CREB1	UPP1	2.51392	-0.01	2.52392	DDIT3	ACSL5	4.03971	-0.01	4.04971
PTK7	LOC100128338	2.23445	-0.01	2.24445	BPTF	PPM1L	2.48463	-0.01	2.49463	EPAS1	MORF4L2	-4.02268	0.01	4.03268
E2F1	GPR25	2.19796	-0.01	2.20796	FOSB	DPP4	2.44842	-0.01	2.45842	DDIT3	ZNF609	-3.97964	0.01	3.98964
IRF1	GPR115	-2.18326	0.01	2.19326	SP1	GPR155	-2.40085	0.01	2.41085	IRF2	PHF21A	-0.01	3.80536	3.81536
E2F1	GATA5	2.16462	-0.01	2.17462	NR3C1	LIPG	-2.6812	-0.271825	2.40937	MRPL36	TM4SF20	-3.57523	0.01	3.58523
PLAU	SLC44A4	2.15475	-0.01	2.16475	NFYB	PAX6	2.38244	-0.01	2.39244	IRF2	MYO15B	3.50444	-0.01	3.51444
E2F1	GALNT3	2.12465	-0.01	2.13465	CBFB	SLC46A3	-2.32051	0.01	2.33051	FOSL1	RARA	-3.45373	0.01	3.46373
E2F1	RRM2	2.5637	0.432443	2.13126	CREB1	TCEAL2	-2.31491	0.01	2.32491	CEBPB	RGS3	-3.07784	0.01	3.08784
CEBPA	PLS1	2.06981	-0.01	2.07981	ZNF423	MFSD4	2.23949	-0.01	2.24949	FOSB	EML2	2.91842	-0.01	2.92842
CEBPA	TSPAN1	2.05044	-0.01	2.06044	CREB1	CIDEB	2.17706	-0.01	2.18706	GATA3	GIF	-2.89562	0.01	2.90562
E2F1	INSM1	-0.01	2.02103	2.03103	BPTF	LACTB2	-2.15231	0.01	2.16231	POU2F1	VCAM1	-2.87784	0.01	2.88784
E2F1	SHISA2	2.47517	0.447822	2.02734	NFYB	PLN	-0.01	2.1463	2.1563	STAT5A	GPC3	2.87445	-0.01	2.88445
E2F2	SLC6A4	1.95653	-0.01	1.96653	NR3C1	PDIA2	2.11444	-0.01	2.12444	POU2F1	RIC8B	2.79032	-0.01	2.80032
E2F1	CENPM	1.94103	-0.01	1.95103	MEF2A	GPA33	0.01	-2.07235	2.08235	STAT5A	RIC8B	2.77178	-0.01	2.78178
PTK7	FOXA2	1.90765	-0.01	1.91765	BPTF	TMCC3	-1.9991	0.01	2.0091	AHR	HLA-C	-2.71326	0.01	2.72326
PLAU	ELMO3	1.88629	-0.01	1.89629	FOXO1	HOXA10	-1.98174	0.01	1.99174	CEBPB	RGS5	-2.68325	0.01	2.69325
PTK7	DSP	1.87903	-0.01	1.88903	MEF2A	SLC3A1	0.01	-1.90022	1.91022	POU2F1	ERBB3	-0.01	2.66755	2.67755
E2F1	BSPRY	1.86756	-0.01	1.87756	CREB1	RBPMS2	-1.89701	0.01	1.90701	STAT5A	HLA-C	-2.66383	0.01	2.67383
CEBPA	RORC	1.84338	-0.01	1.85338	CEBPA	CCND2	1.87168	-0.01	1.88168	FOSB	GKN1	0.01	-2.65226	2.66226
FOXF2	ALDH3A1	-1.83843	0.01	1.84843	CREB1	FBP2	-1.85443	0.01	1.86443	XBP1	SYNE2	2.54362	-0.01	2.55362
PLAU	GPRC5A	1.82166	-0.01	1.83166	CEBPA	CLDN15	1.85249	-0.01	1.86249	PTK7	VILL	2.4553	-0.01	2.4653
BRIP1	C1orf210	1.812	-0.01	1.822	CEBPA	TPK1	1.83959	-0.01	1.84959	FOSB	CALM2	2.44352	-0.01	2.45352
BRIP1	SERINC2	1.79254	-0.01	1.80254	FOSB	RGS2	2.04624	0.203847	1.84239	PTK7	ITGB1BP2	2.39567	-0.01	2.40567
PLAU	CEP55	2.07721	0.30663	1.77058	CREB1	PEPD	1.8231	-0.01	1.8331	FOSL1	MMP7	0.01	-2.39374	2.40374
CEBPA	PCP4L1	-1.76046	0.01	1.77046	BPTF	MGP	1.81399	-0.01	1.82399	MRPL36	RPS29	-2.38657	0.01	2.39657
CEBPA	LIX1	-1.73868	0.01	1.74868	BPTF	C15orf52	-1.81286	0.01	1.82286	FOSB	FHL1	-2.37039	0.01	2.38039
FOXF2	ITGB6	-1.73004	0.01	1.74004	MEF2A	CAPN8	0.01	-1.81227	1.82227	FOSB	ATP5J	2.31424	-0.01	2.32424
CEBPA	MACC1	1.72859	-0.01	1.73859	JUND	DPP4	1.78768	-0.01	1.79768	TGIF1	OAT	-2.30697	0.01	2.31697
CEBPA	C1orf106	1.94739	0.218615	1.72877	TP53	GINS1	1.71589	-0.01	1.72589	EPAS1	TOP1	-2.28247	0.01	2.29247
XBP1	KCNQ1	1.71679	-0.01	1.72679	NR3C1	ENDOD1	-1.71381	0.01	1.72381	IRF2	ISG15	0.01	-2.25941	2.26941
GATA3	BCL2L15	1.70105	-0.01	1.71105	CBFB	TOP2A	-0.01	1.71295	1.72295	SOX5	CNN1	2.24629	-0.01	2.25629
XBP1	GATA6	1.69873	-0.01	1.70873	JUND	RGS2	1.70235	-0.01	1.71235	GATA3	LGALS4	2.23227	-0.01	2.24227
CEBPA	MAPK13	1.69703	-0.01	1.70703	NR3C1	FCGBP	-1.6988	0.01	1.7088	MRPL36	SDCBP2	-2.22343	0.01	2.23343
PTK7	SLC6A4	-1.68724	0.01	1.69724	CREB1	CAMK2N1	1.68905	-0.01	1.69905	TGIF1	DDC	-2.13888	0.01	2.14888
CEBPA	CCNO	1.68702	-0.01	1.69702	NR3C1	C7	-0.01	1.68287	1.69287	MRPL36	FHL1	2.13867	-0.01	2.14867
PTK7	PLEKHG6	1.68117	-0.01	1.69117	CREB1	LAPTM4B	1.6795	-0.01	1.6895	XBP1	ACTR3	-2.12375	0.01	2.13375
E2F2	GRIA4	-1.67866	0.01	1.68866	CBFB	REEP6	-2.00514	-0.334991	1.67015	DDIT3	TRIB3	-2.09612	0.01	2.10612
E2F1	GABRA5	-1.67543	0.01	1.68543	HSF2	RGNEF	1.62744	-0.01	1.63744	STAT5A	GALNT3	-2.09452	0.01	2.10452
CEBPA	GPX2	1.67095	-0.01	1.68095	CREB1	FAM20C	-1.61631	0.01	1.62631	FOSB	TMED1	-2.081	0.01	2.091
E2F1	SEL1L3	1.66106	-0.01	1.67106	EPAS1	IGFBP4	-0.01	1.61062	1.62062	TGIF1	POLR2L	2.07777	-0.01	2.08777
CEBPA	MMP1	1.65353	-0.01	1.66353	SP1	ABP1	1.57671	-0.01	1.58671	PTK7	LIPF	-2.03898	0.01	2.04898
CEBPA	TNNI1	1.64399	-0.01	1.65399	CBFB	LPL	-1.56019	0.01	1.57019	FOSB	DMKN	-1.98676	0.01	1.99676
E2F1	GRIA4	1.64242	-0.01	1.65242	CEBPA	KBTBD11	1.55161	-0.01	1.56161	MRPL36	EDN3	-1.98597	0.01	1.99597
E2F1	SLC6A4	-1.64199	0.01	1.65199	XBP1	PPP1R1B	-1.54949	0.01	1.55949	FOSB	PALMD	-1.9814	0.01	1.9914
FOXL1	CPA2	1.63946	-0.01	1.64946	FOXO1	XRCC4	-1.54333	0.01	1.55333	CEBPB	ERBB3	0.01	-1.97861	1.98861
IRF1	CLDN18	1.63853	-0.01	1.64853	GATA6	CLU	1.543	-0.01	1.553	TGIF1	DDX50	1.95343	-0.01	1.96343
FOXF2	LINC00261	-0.01	1.62993	1.63993	CREB1	DPH3	1.52384	-0.01	1.53384	DDIT3	ZNF277	-1.93039	0.01	1.94039
E2F1	OVOL2	1.62257	-0.01	1.63257	NR3C1	IRX3	1.5186	-0.01	1.5286	FOSB	DPP4	1.92729	-0.01	1.93729
CEBPA	SLC18A1	1.60441	-0.01	1.61441	CEBPA	HOXB7	1.7029	0.175346	1.52756	TGIF1	SCN2A	-1.92426	0.01	1.93426
HOXA3	HNF1B	-1.59436	0.01	1.60436	CREB1	ENTPD7	1.48174	-0.01	1.49174	MRPL36	JUP	-1.91581	0.01	1.92581
E2F1	CORO2A	1.59087	-0.01	1.60087	CREB1	AMFR	1.47182	-0.01	1.48182	FOSL1	ITGA5	1.89651	-0.01	1.90651
PTK7	LIPF	1.57494	-0.01	1.58494	NR3C1	TM6SF2	-1.63989	-0.174201	1.46569	FOSL1	ERBB3	0.01	-1.88834	1.89834
PTK7	NUAK2	1.54339	-0.01	1.55339	CREB1	HMGCR	1.45569	-0.01	1.46569	CEBPB	TRIB3	-0.01	1.88409	1.89409
CEBPA	HHIP	1.5427	-0.01	1.5527	CEBPA	TFAP2A	1.4529	-0.01	1.4629	AHR	IWS1	-0.01	1.87909	1.88909
MYCN	FUT9	1.54161	-0.01	1.55161	EPAS1	COL15A1	-0.01	1.42311	1.43311	DDIT3	SYNPO	1.86269	-0.01	1.87269
BRIP1	C19orf33	1.53946	-0.01	1.54946	CBFB	KIAA0101	-0.01	1.42047	1.43047	MRPL36	DTX4	-1.85777	0.01	1.86777
E2F1	CPNE5	1.52306	-0.01	1.53306	CBFB	CCNB1	-0.01	1.4061	1.4161	IL10	PFKFB3	-0.01	1.81409	1.82409
PLAU	DPY19L2	-1.76447	-0.243887	1.52058	FOS	GUCY2C	1.40063	-0.01	1.41063	GATA6	FMOD	-1.80196	0.01	1.81196
BRIP1	KRT20	1.50972	-0.01	1.51972	FOXO1	PHLPP2	-1.39149	0.01	1.40149	FOSL1	RHOBTB1	1.7838	-0.01	1.7938
FOXF2	CLDN18	-0.01	1.50457	1.51457	MEF2A	THBS2	-0.01	1.37396	1.38396	AHR	CCND2	-0.01	1.77905	1.78905
E2F1	C3orf70	-1.49929	0.01	1.50929	CEBPA	SIM2	1.36639	-0.01	1.37639	CEBPB	MYLIP	1.76598	-0.01	1.77598
E2F1	KCNS2	1.49005	-0.01	1.50005	CBFB	OAT	-1.36382	0.01	1.37382	IL10	TRIM31	0.01	-1.76464	1.77464
E2F1	DUSP4	1.48799	-0.01	1.49799	SP1	TBX3	1.35508	-0.01	1.36508	TGIF1	TNXB	1.75959	-0.01	1.76959
E2F1	NTSR1	-1.48701	0.01	1.49701	NR3C1	TFF1	0.01	-1.35503	1.36503	PTK7	FUT9	1.74914	-0.01	1.75914
E2F1	GRIN2A	-1.48068	0.01	1.49068	CBFB	GLS	-1.35457	0.01	1.36457	STAT5A	GAPDH	-0.01	1.74613	1.75613
E2F2	INSM1	0.01	-1.4789	1.4889	CEBPA	GLDN	-1.35168	0.01	1.36168	AHR	RIC8B	1.72545	-0.01	1.73545
CEBPA	SORCS3	-1.47843	0.01	1.48843	CREB1	AGPAT2	1.33597	-0.01	1.34597	FOSB	GSTP1	-0.01	1.70022	1.71022
E2F1	PRIMA1	-1.47835	0.01	1.48835	CEBPA	GDPD2	1.33001	-0.01	1.34001	SOX9	CNN1	0.01	-1.6913	1.7013
FOXF2	IL22RA1	-1.47755	0.01	1.48755	CREB1	INPP1	1.3264	-0.01	1.3364	FOSB	CLDN4	-0.01	1.6909	1.7009
PTK7	DEPDC1	1.47625	-0.01	1.48625	XBP1	UNC13B	-1.30973	0.01	1.31973	FOSB	TOM1L1	1.66478	-0.01	1.67478
FOXF2	CRNDE	-1.47283	0.01	1.48283	NFYB	PCDH9	-0.01	1.30915	1.31915	AHR	TNK1	-1.65898	0.01	1.66898
GATA3	PDIA2	1.47199	-0.01	1.48199	ZNF423	CDX1	-1.56351	-0.248316	1.31519	AHR	NFYC	0.01	-1.64681	1.65681
HNF1A	HABP2	1.46624	-0.01	1.47624	CBFB	TTK	-0.01	1.29662	1.30662	TGIF1	LGALS2	-1.6454	0.01	1.6554
CEBPA	TOX3	1.45241	-0.01	1.46241	CEBPA	PECR	1.29547	-0.01	1.30547	STAT5A	PRDX6	-0.01	1.64475	1.65475
CEBPA	CACNB4	-1.44719	0.01	1.45719	NR3C1	CD9	-1.28592	0.01	1.29592	MRPL36	C11orf58	1.64107	-0.01	1.65107
E2F1	WNT5A	-1.43407	0.01	1.44407	CREB1	TSPYL5	-1.28186	0.01	1.29186	AHR	POPDC2	-0.01	1.62796	1.63796
PLAU	HHIP	1.43337	-0.01	1.44337	CREB1	INSM1	0.01	-1.27225	1.28225	DDIT3	TXNIP	-1.61771	0.01	1.62771
E2F1	DPP10	-1.42949	0.01	1.43949	MYB	BHLHE41	1.26209	-0.01	1.27209	IL10	GREM1	1.59923	-0.01	1.60923
DAND5	TMPRSS2	-1.42289	0.01	1.43289	CREB1	ARHGAP27	1.26088	-0.01	1.27088	IL10	RPS18	0.01	-1.56966	1.57966
E2F1	LOC100129083	1.41349	-0.01	1.42349	NR3C1	THBS4	-0.01	1.2556	1.2656	IL10	POLR2L	1.56359	-0.01	1.57359
IKZF1	HPN	1.40905	-0.01	1.41905	BPTF	PIK3R3	-1.25552	0.01	1.26552	MYCN	MORF4L2	1.55086	-0.01	1.56086
IKZF1	AQP4	1.40648	-0.01	1.41648	NR3C1	LMOD1	-0.01	1.24808	1.25808	XBP1	CLDN15	-1.54123	0.01	1.55123
E2F1	CAMK2A	-1.403	0.01	1.413	HSF2	TOMM40L	-1.24682	0.01	1.25682	POU2F1	SMAD3	-1.53759	0.01	1.54759
CEBPA	OVOL2	1.53776	0.127608	1.41015	NFYB	BICC1	-0.01	1.24218	1.25218	GATA3	RPL8	-0.01	1.53746	1.54746
XBP1	IRX3	1.38839	-0.01	1.39839	CEBPA	G0S2	-1.23413	0.01	1.24413	FOSL1	USP34	1.53684	-0.01	1.54684
DAND5	POU3F1	-1.37418	0.01	1.38418	NFYB	RAB40B	1.23215	-0.01	1.24215	DDIT3	ITGB1BP2	0.01	-1.52115	1.53115
HOXA3	CLDN2	-0.01	1.36654	1.37654	CBFB	SIX2	0.01	-1.22826	1.23826	EPAS1	MLF1	1.51957	-0.01	1.52957
E2F1	HAMP	1.36536	-0.01	1.37536	CEBPA	SLC38A1	1.21938	-0.01	1.22938	DDIT3	IGFBP7	-1.50668	0.01	1.51668
BRIP1	LAMA3	-0.01	1.35598	1.36598	JUNB	ANXA10	0.01	-1.21722	1.22722	XBP1	DGKQ	-1.49868	0.01	1.50868
IRF1	TOX3	1.3549	-0.01	1.3649	SP1	ITIH5	-1.20429	0.01	1.21429	FOSB	SOX9	-1.49734	0.01	1.50734
IRF1	NRAP	1.35222	-0.01	1.36222	BAX	CYFIP2	-1.20268	0.01	1.21268	EPAS1	CDYL	1.49515	-0.01	1.50515
CEBPA	GATA4	1.34848	-0.01	1.35848	CREB1	NGFRAP1	-1.19082	0.01	1.20082	FOSB	HSP90AB1	-0.01	1.48963	1.49963
CEBPA	EPHB2	1.34668	-0.01	1.35668	SOX9	PHLPP2	-1.26497	-0.0653684	1.1996	POU2F1	BPHL	-1.48811	0.01	1.49811
E2F1	TOX3	1.34553	-0.01	1.35553	RNASEH2A	DES	0.01	-1.18771	1.19771	FOSB	P2RY1	1.48429	-0.01	1.49429
E2F1	SPSB4	-1.34547	0.01	1.35547	NFYB	CDH1	0.01	-1.18533	1.19533	IRF2	PKP4	-1.48402	0.01	1.49402
CEBPA	ABI3BP	-1.34166	0.01	1.35166	HSF2	ARNTL	1.18336	-0.01	1.19336	DDIT3	ARHGEF6	-1.47349	0.01	1.48349
E2F1	PRDM16	1.34076	-0.01	1.35076	CBFB	AURKA	-0.01	1.17969	1.18969	EPAS1	WEE1	1.46246	-0.01	1.47246
CEBPA	LRRC4C	-1.33127	0.01	1.34127	SP1	HSD11B2	1.17914	-0.01	1.18914	FOSB	PSMA2	1.45879	-0.01	1.46879
PTK7	CMTM5	-1.32639	0.01	1.33639	CREB1	PDGFD	-1.1765	0.01	1.1865	XBP1	IK	1.44663	-0.01	1.45663
PLAU	NRIP3	-1.32393	0.01	1.33393	JUND	DHRS9	1.17618	-0.01	1.18618	EPAS1	TRAK1	1.44467	-0.01	1.45467
E2F1	PLCL1	-1.32104	0.01	1.33104	HSF2	SCRG1	-0.01	1.17364	1.18364	AHR	TRIB1	0.0843142	1.32722	1.24291
PTK7	SHISA9	-1.32022	0.01	1.33022	CEBPA	NAT1	1.17145	-0.01	1.18145	CEBPB	TRIB1	0.877454	0.0689587	0.808495
E2F1	GMIP	1.31883	-0.01	1.32883	HOXA5	CYP2C18	0.01	-1.1697	1.1797	IRF2	SYNPO	-0.108573	-0.717137	0.608564
PLAU	FAM167A	1.31781	-0.01	1.32781	EPAS1	LAMA4	-0.01	1.168	1.178	MYCN	WEE1	-0.665202	-0.175464	0.489738
HNF1A	SERPINA1	1.31033	-0.01	1.32033	MEF2A	FAM134B	-1.15149	0.01	1.16149	MRPL36	EYA1	0.640601	0.151961	0.48864
HNF1A	ODZ1	-1.30855	0.01	1.31855	CREB1	KCNK5	1.15064	-0.01	1.16064	CEBPB	TXNDC12	0.12032	0.548149	0.427829
BRIP1	HEPH	-1.30615	0.01	1.31615	NFIL3	ZNF367	1.14879	-0.01	1.15879	MYCN	FASTK	-0.646349	-0.246235	0.400114
E2F1	RORA	-1.29881	0.01	1.30881	CBFB	PAX6	-1.14843	0.01	1.15843	STAT2	TXNDC12	0.0293622	0.402007	0.372645
CEBPA	MST1R	1.29703	-0.01	1.30703	EPAS1	C1S	-0.01	1.1469	1.1569	STAT2	TRUB1	-0.197123	-0.568354	0.371231
BRIP1	DMKN	1.29494	-0.01	1.30494	NFYB	EFS	-0.01	1.14237	1.15237	PTK7	PI15	-0.575594	-0.211508	0.364086
CEBPA	MPPED2	-1.2781	0.01	1.2881	CREB1	PKM2	1.14168	-0.01	1.15168	AHR	C1orf43	0.18702	0.528429	0.341409
GATA6	FEV	0.01	-1.26838	1.27838	SP1	BAMBI	1.14142	-0.01	1.15142	PTK7	AARSD1	-0.563653	-0.246599	0.317054
E2F1	C1orf95	-1.26411	0.01	1.27411	NFIL3	MEIS1	1.13113	-0.01	1.14113	STAT5A	LPO	-0.300452	0.01	0.310452
XBP1	SOX21	1.26136	-0.01	1.27136	CREB1	CACHD1	-1.13105	0.01	1.14105	NFYC	HSD17B12	-0.01	0.29824	0.30824
FOXD1	FGL1	1.2608	-0.01	1.2708	GATA6	FMOD	1.12499	-0.01	1.13499	MYCN	PTDSS1	-0.297402	0.01	0.307402
E2F1	C11orf9	1.2564	-0.01	1.2664	JUND	PMP22	1.12488	-0.01	1.13488	MYCN	GNL3	-0.296594	0.01	0.306594
E2F1	TEAD1	-1.25145	0.01	1.26145	MEF2A	VSIG1	0.01	-1.12418	1.13418	NFYC	ACLY	-0.01	0.295824	0.305824
FOXL1	GPR115	-0.01	1.2458	1.2558	BPTF	SYNE1	1.1234	-0.01	1.1334	IRF1	SH3BGRL	0.295667	-0.01	0.305667
CEBPA	ACSL5	1.50822	0.255133	1.25309	CEBPA	ENPP3	1.12213	-0.01	1.13213	FOSL1	STAM	0.01	-0.294789	0.304789
HOXA3	GRIK2	1.23877	-0.01	1.24877	RNASEH2A	FHL1	0.01	-1.11964	1.12964	MYCN	TGIF1	0.01	-0.294357	0.304357
CEBPA	LAMC3	1.2369	-0.01	1.2469	RNASEH2A	FABP4	0.01	-1.11958	1.12958	CEBPB	ADD3	0.293127	-0.01	0.303127
DAND5	ABP1	-1.23347	0.01	1.24347	MYC	TCEAL2	-1.1111	0.01	1.1211	AHR	TRPM4	0.292022	-0.01	0.302022
XBP1	KIF18B	1.23345	-0.01	1.24345	BAX	SOSTDC1	-1.11061	0.01	1.12061	AHR	HERPUD1	0.01	-0.291185	0.301185
HNF1A	SYT1	-1.23247	0.01	1.24247	JUNB	DHRS9	1.11018	-0.01	1.12018	NFYC	TXNIP	-0.290393	0.01	0.300393
CEBPA	UNC13C	-1.22854	0.01	1.23854	CREB1	CXCL16	1.10882	-0.01	1.11882	SOX9	TXNDC12	-0.290129	0.01	0.300129
E2F1	EPHB3	1.22516	-0.01	1.23516	NFYB	OLFML3	-0.01	1.10509	1.11509	STAT2	KCNJ16	0.01	-0.289611	0.299611
CEBPA	HTR3A	-1.22427	0.01	1.23427	HSF2	TRIB1	-1.09195	0.01	1.10195	MYCN	FUT9	-0.01	0.288812	0.298812
CEBPA	GRHL2	1.50733	0.2813	1.22603	CREB1	OXNAD1	1.09101	-0.01	1.10101	IRF2	UBD	-0.287598	0.01	0.297598
E2F1	ANGPTL2	-1.21147	0.01	1.22147	MYB	CXCL17	-1.09071	0.01	1.10071	IRF1	BRP44	-0.287468	0.01	0.297468
CEBPA	ISG20	1.2099	-0.01	1.2199	TGIF1	RNF144B	1.09006	-0.01	1.10006	AHR	SPOCK3	-0.01	0.287197	0.297197
GATA3	PTTG1	1.20514	-0.01	1.21514	NR3C1	HEPACAM2	-1.08851	0.01	1.09851	MYCN	SLC7A2	0.01	-0.286688	0.296688
BRIP1	ANXA10	1.20198	-0.01	1.21198	CREB1	C21orf63	-1.0863	0.01	1.0963	STAT2	IPO11	0.01	-0.285946	0.295946
DAND5	DUOXA1	-1.19291	0.01	1.20291	CREB1	CDC25B	1.08273	-0.01	1.09273	NFYC	PPIL1	-0.01	0.285485	0.295485
E2F1	SLITRK3	-1.19128	0.01	1.20128	NFYB	ADCK3	1.08223	-0.01	1.09223	AHR	EID1	-0.285151	0.01	0.295151
FOXL1	LINC00261	1.18578	-0.01	1.19578	CREB1	C5orf62	1.0762	-0.01	1.0862	MRPL36	LRP1	0.01	-0.282069	0.292069
CEBPA	ATP2B2	-1.18561	0.01	1.19561	CBFB	FAM46B	0.01	-1.06878	1.07878	STAT2	CRLS1	-0.01	0.28173	0.29173
FOXF2	PCSK1	-0.01	1.18316	1.19316	NFYB	LOC100128822	1.06328	-0.01	1.07328	NFYC	ERCC2	0.280647	-0.01	0.290647
GATA3	FEV	0.01	-1.17844	1.18844	CBFB	PTRF	0.01	-1.05915	1.06915	CEBPB	RHOQ	-0.01	0.278998	0.288998
CEBPA	LRRIQ1	-1.1706	0.01	1.1806	TP53	PM20D2	1.05873	-0.01	1.06873	NFYC	SLC1A5	-0.01	0.278989	0.288989
DAND5	C1orf172	-1.17007	0.01	1.18007	CEBPA	OTUD1	-1.05729	0.01	1.06729	MYCN	CCDC6	0.01	-0.278484	0.288484
E2F1	TRPC1	-1.44717	-0.26864	1.17853	CREB1	PRICKLE1	-1.05428	0.01	1.06428	IRF2	TRIAP1	-0.277762	0.01	0.287762
GATA6	SLC18A1	-0.298333	-1.47552	1.17719	CREB1	ROR1	-1.04877	0.01	1.05877	PTK7	C1orf85	0.508722	0.224016	0.284706
CEBPA	HSPA2	-1.16635	0.01	1.17635	CEBPA	CMAS	1.04589	-0.01	1.05589	AHR	DOC2A	-0.272767	0.01	0.282767
PLAU	HCN4	1.16536	-0.01	1.17536	SP1	PPP2R3A	-1.04426	0.01	1.05426	STAT2	ARPC4	-0.272166	0.01	0.282166
DAND5	CLDN1	-1.15796	0.01	1.16796	CREB1	GLIPR2	-1.04197	0.01	1.05197	AHR	SH3BP4	-0.271729	0.01	0.281729
PLAU	FOXA1	1.15762	-0.01	1.16762	NFYB	PTRF	-0.01	1.03616	1.04616	NFYC	IRF1	-0.270623	0.01	0.280623
PLAU	SIDT1	1.15571	-0.01	1.16571	BAX	HEPACAM2	1.03203	-0.01	1.04203	CEBPB	KCNJ16	-0.541195	-0.261603	0.279592
XBP1	CNTNAP3B	-1.15352	0.01	1.16352	CREB1	BAX	1.02964	-0.01	1.03964	AHR	SESN1	-0.268923	0.01	0.278923
CEBPA	CORO6	-1.42016	-0.259423	1.16074	NR3C1	MFAP5	-0.01	1.02951	1.03951	MRPL36	C1orf85	-0.01	0.267402	0.277402
POU3F1	GALNT5	1.14729	-0.01	1.15729	CBFB	OLFML3	0.01	-1.02817	1.03817	AHR	SMYD5	0.01	-0.264351	0.274351
CEBPA	LRRTM4	-1.14392	0.01	1.15392	HOXA5	SLC6A14	0.01	-1.02686	1.03686	PTK7	BOK	-0.262234	0.01	0.272234
CEBPA	P2RY10	1.14386	-0.01	1.15386	SP1	MUC1	-0.01	1.01981	1.02981	XBP1	MBTD1	-0.536425	-0.264653	0.271772
CEBPA	PTPN3	1.13934	-0.01	1.14934	BAX	SLIT3	0.01	-1.01686	1.02686	MYCN	BTF3	0.261315	-0.01	0.271315
PLAU	LOC375196	-1.13275	0.01	1.14275	MYC	TFF2	0.01	-1.01534	1.02534	STAT2	ETV6	-0.261027	0.01	0.271027
IRF1	SEZ6L2	1.12706	-0.01	1.13706	SP1	AK4	1.01447	-0.01	1.02447	NFYC	NQO1	-0.260103	0.01	0.270103
PLAU	MMP15	1.12628	-0.01	1.13628	MYC	CCNE2	1.01324	-0.01	1.02324	PTK7	SEMA3E	0.25667	-0.01	0.26667
FOXD1	OTOP3	1.12202	-0.01	1.13202	NFYB	GLS	-1.0124	0.01	1.0224	XBP1	STEAP3	-0.01	0.256276	0.266276
HOXA3	KLHDC7A	-1.122	0.01	1.132	TP53	TIMELESS	1.00892	-0.01	1.01892	STAT5A	SMAD7	-0.255722	0.01	0.265722
CEBPA	SCN2A	-1.11948	0.01	1.12948	SP1	EPT1	1.00877	-0.01	1.01877	NFYC	WAPAL	-0.253811	0.01	0.263811
CEBPA	MDK	1.1106	-0.01	1.1206	CREB1	VEGFA	-1.00726	0.01	1.01726	NFYC	PRDM10	0.01	-0.253378	0.263378
E2F1	ST8SIA1	-1.10934	0.01	1.11934	NFYB	TOP2A	0.01	-1.00613	1.01613	MYCN	TRIM8	0.252805	-0.01	0.262805
CEBPA	NAT1	1.10933	-0.01	1.11933	CREB1	CIB1	1.00268	-0.01	1.01268	STAT5A	INHBA	0.247065	-0.01	0.257065
HOXA3	LRRTM1	1.10893	-0.01	1.11893	NFYB	AURKA	0.01	-1.00073	1.01073	AHR	SMAD7	-0.245363	0.01	0.255363
PTK7	TSPAN18	-1.10446	0.01	1.11446	NFIL3	SOSTDC1	0.01	-1.00037	1.01037	XBP1	CBX4	-0.01	0.244825	0.254825
CEBPA	DENND2D	1.10421	-0.01	1.11421	CREB1	GABBR1	-0.998357	0.01	1.00836	STAT5A	NEDD4	0.24282	-0.01	0.25282
CEBPA	COL4A6	-1.10372	0.01	1.11372	FOS	GKN1	-0.01	0.994937	1.00494	XBP1	CNOT7	0.24259	-0.01	0.25259
E2F1	IRX5	1.10243	-0.01	1.11243	CREB1	NXN	-0.989479	0.01	0.999479	PTK7	NKX2-8	-0.242152	0.01	0.252152
SOX9	CCL20	1.10233	-0.01	1.11233	NFYB	CCNB1	0.01	-0.98778	0.99778	NFYC	GPC3	0.24156	-0.01	0.25156
E2F1	2014-09-03	-0.01	1.10031	1.11031	MEF2A	ANG	0.01	-0.985136	0.995136	STAT2	YWHAE	0.239744	-0.01	0.249744
E2F1	IRF1	1.09979	-0.01	1.10979	CREB1	RNF19B	0.984668	-0.01	0.994668	IRF1	TOX3	0.237081	-0.01	0.247081
E2F2	TOX3	-1.09913	0.01	1.10913	NFYB	FAM46B	-0.01	0.976862	0.986862	AHR	GZF1	-0.351662	-0.59778	0.246117
HOXA3	IGSF9	-1.09867	0.01	1.10867	JUNB	BHLHE40	-0.01	0.972232	0.982232	AHR	FKBP4	0.235627	-0.01	0.245627
E2F1	TMOD2	-1.09867	0.01	1.10867	EPAS1	DMD	-0.01	0.970485	0.980485	MYCN	BCL7C	0.235425	-0.01	0.245425
FOXD1	ZFY	1.0982	-0.01	1.1082	XBP1	EML1	0.01	-0.967321	0.977321	STAT5A	TUBB3	0.234241	-0.01	0.244241
DAND5	BARX2	-1.09378	0.01	1.10378	NFYB	SLC16A3	-0.965232	0.01	0.975232	MYCN	ARHGAP12	0.01	-0.234114	0.244114
E2F1	HCK	1.08985	-0.01	1.09985	XBP1	SFRP2	0.01	-0.962983	0.972983	SOX9	TUBB3	-0.233407	0.01	0.243407
HNF1A	GOLT1A	1.08644	-0.01	1.09644	CREB1	TRPC1	-0.959252	0.01	0.969252	MRPL36	MYH14	0.01	-0.232408	0.242408
DAND5	LRRC8E	-1.08582	0.01	1.09582	NFYB	SIX2	-0.01	0.9564	0.9664	MRPL36	AMBN	-0.01	0.230391	0.240391
CEBPA	IL1RAPL1	-1.08443	0.01	1.09443	CREB1	PTP4A1	0.953299	-0.01	0.963299	MRPL36	TRPC6	-0.01	0.229798	0.239798
E2F1	MID2	-1.08404	0.01	1.09404	SP1	EPHX2	0.950066	-0.01	0.960066	AHR	TRIM33	-0.01	0.229292	0.239292
DAND5	CRB3	-1.08141	0.01	1.09141	NFYB	CAMTA1	0.947761	-0.01	0.957761	IRF1	FGF7	-0.228639	0.01	0.238639
CEBPA	RND2	-1.08108	0.01	1.09108	BPTF	STARD10	0.945954	-0.01	0.955954	NFYC	TNNT3	-0.01	0.228368	0.238368
CEBPA	PRDM16	1.35952	0.269186	1.09033	FOSB	FABP4	-0.01	0.942338	0.952338	MYCN	SGTB	-0.01	0.227353	0.237353
BRIP1	CACNB4	1.07749	-0.01	1.08749	JUNB	GUCY2C	0.01	-0.942142	0.952142	TGIF1	PFN1	-0.01	0.227335	0.237335
CEBPA	TMEM132E	1.07599	-0.01	1.08599	NFYB	KIAA0101	0.01	-0.93984	0.94984	MYCN	STRAP	-0.446537	-0.210073	0.236465
CEBPA	CHN1	-1.07346	0.01	1.08346	SOX9	INSM1	0.938965	-0.01	0.948965	NFYC	SLC20A1	0.221566	-0.01	0.231566
PTK7	PRDM1	1.07318	-0.01	1.08318	JUND	CAPN6	-0.937292	0.01	0.947292	AHR	KLK13	0.01	-0.221165	0.231165
E2F1	NTRK2	-1.07147	0.01	1.08147	CREB1	P4HB	0.935019	-0.01	0.945019	NFYC	HMGN3	-0.219145	0.01	0.229145
E2F1	KANK1	-1.0706	0.01	1.0806	CREB1	PRICKLE2	-0.934884	0.01	0.944884	MYCN	MTUS1	-0.01	0.219026	0.229026
DAND5	KLK1	-1.06692	0.01	1.07692	JUNB	ETV5	-0.934865	0.01	0.944865	NFYC	ZC3H14	0.01	-0.218205	0.228205
PTK7	NFASC	-1.06514	0.01	1.07514	CREB1	XPR1	0.934253	-0.01	0.944253	NFYC	UHRF1	-0.01	0.218192	0.228192
HOXA3	CHODL	1.06472	-0.01	1.07472	SP1	DDA1	0.932531	-0.01	0.942531	CEBPB	ITK	0.01	-0.217361	0.227361
E2F1	BRI3BP	1.06461	-0.01	1.07461	XBP1	ETNK1	-0.01	0.930212	0.940212	NFYC	P4HB	-0.01	0.215742	0.225742
E2F1	PTPN14	-1.06352	0.01	1.07352	CREB1	LTBP3	-0.928429	0.01	0.938429	AHR	PPP1R14B	-0.214791	0.01	0.224791
DAND5	ESRP1	-1.20781	-0.140422	1.06739	SP1	DGAT1	0.926979	-0.01	0.936979	STAT2	TNFSF15	-0.212115	0.01	0.222115
DAND5	FEV	-1.05738	0.01	1.06738	NFIL3	HABP2	0.921499	-0.01	0.931499	PTK7	MB	0.01	-0.211449	0.221449
CEBPA	FOXA2	-1.05709	0.01	1.06709	MEF2A	SERPINE2	-0.01	0.919789	0.929789	CEBPB	SYTL2	0.01	-0.211153	0.221153
DAND5	FGFR3	-1.05445	0.01	1.06445	NR3C1	NR1H3	-0.919631	0.01	0.929631	FOSB	EYA1	0.210082	-0.01	0.220082
MYCN	CGN	1.04736	-0.01	1.05736	CREB1	CAPN9	-0.917394	0.01	0.927394	MYCN	IMP3	0.209988	-0.01	0.219988
FOXF2	UCN3	-1.04595	0.01	1.05595	NFYB	BAMBI	0.01	-0.913573	0.923573	XBP1	ERBB4	-0.01	0.209639	0.219639
E2F1	SYNE1	-1.04494	0.01	1.05494	SP1	TRNP1	-0.01	0.911647	0.921647	NFYC	OSBPL9	0.01	-0.208878	0.218878
CEBPA	PAQR5	1.0445	-0.01	1.0545	CEBPA	ACSL5	0.911587	-0.01	0.921587	IRF1	TRPC4	0.01	-0.206884	0.216884
DAND5	CHMP4C	-1.0445	0.01	1.0545	SP1	SEC23A	1.114	0.192572	0.921424	MYCN	SMAD7	0.01	-0.206557	0.216557
HNF1A	HEPACAM2	1.04285	-0.01	1.05285	TP53	ZNF703	0.905706	-0.01	0.915706	CEBPB	FABP4	-0.01	0.206041	0.216041
BRIP1	RASGEF1C	-1.03356	0.01	1.04356	EGR3	FOSB	-0.01	0.904358	0.914358	PTK7	ITGB8	-0.205716	0.01	0.215716
CEBPA	FAM110A	1.02988	-0.01	1.03988	CBFB	MTHFD2	-0.01	0.903102	0.913102	NFYC	CCNB1	-0.01	0.204959	0.214959
IRF1	PRDM16	1.02463	-0.01	1.03463	MYC	TTK	0.902495	-0.01	0.912495	NFYC	SLC2A1	0.203249	-0.01	0.213249
HNF1A	CLIC5	1.02436	-0.01	1.03436	NFYB	ETV5	-0.902036	0.01	0.912036	POU2F1	CRISP2	-0.01	0.202933	0.212933
PTK7	BARX2	1.02209	-0.01	1.03209	CREB1	DES	-0.901907	0.01	0.911907	SOX9	ABHD2	0.199679	-0.01	0.209679
E2F1	ASCL2	1.02172	-0.01	1.03172	SP1	FLNB	0.901203	-0.01	0.911203	MYCN	CHRM2	0.199433	-0.01	0.209433
E2F1	TRNP1	1.01505	-0.01	1.02505	CREB1	RCAN2	-0.900219	0.01	0.910219	SOX9	TCF12	0.198175	-0.01	0.208175
E2F1	LCK	1.01487	-0.01	1.02487	NFYB	NQO1	0.01	-0.89852	0.90852	DDIT3	ESRRG	0.462002	0.255286	0.206716
IRF1	HAPLN1	1.01374	-0.01	1.02374	CBFB	GPC3	0.01	-0.896591	0.906591	NFYC	PRMT1	-0.01	0.19402	0.20402
CEBPA	WNT5A	-1.01168	0.01	1.02168	CREB1	MBNL1	-0.01	0.894377	0.904377	MYCN	FBN2	-0.01	0.193322	0.203322
DAND5	FOXA1	-1.01165	0.01	1.02165	CBFB	EFS	0.01	-0.894034	0.904034	PTK7	SMAD7	-0.01	0.192421	0.202421
DAND5	SDC1	-1.01107	0.01	1.02107	NFYB	DDC	0.01	-0.89195	0.90195	MYCN	TMEFF2	0.191991	-0.01	0.201991
XBP1	CLIC5	-1.01093	0.01	1.02093	CEBPA	SPINK5	-0.889698	0.01	0.899698	MYCN	TXNIP	-0.189622	0.01	0.199622
HOXA3	FAM83F	-1.22387	-0.203639	1.02024	SP1	C12orf5	0.885322	-0.01	0.895322	TGIF1	ZFX	0.01	-0.187814	0.197814
E2F1	KCNH7	1.0079	-0.01	1.0179	NFYB	DACT1	-0.01	0.883179	0.893179	STAT2	H2AFX	0.187661	-0.01	0.197661
E2F1	SLITRK4	-1.00721	0.01	1.01721	CREB1	IQSEC1	-0.882833	0.01	0.892833	XBP1	MAFG	-0.184216	0.01	0.194216
E2F1	NINL	-1.00451	0.01	1.01451	CREB1	ETFDH	0.882437	-0.01	0.892437	NFYC	ASF1A	0.184194	-0.01	0.194194
CEBPA	SOX2	-1.00258	0.01	1.01258	MYB	PLA2G2A	0.882316	-0.01	0.892316	NFYC	USP1	-0.182136	0.01	0.192136
E2F1	CXCR4	1.00072	-0.01	1.01072	CEBPA	ADRB2	-1.01539	-0.123467	0.891925	MYCN	HOXC12	-0.390043	-0.199531	0.190512
BRIP1	SDCBP2	0.998969	-0.01	1.00897	BPTF	BNIP3L	1.07549	0.18358	0.891913	IRF1	FAP	-0.180224	0.01	0.190224
PTK7	HSPB1	0.997668	-0.01	1.00767	CBFB	KCNH2	0.01	-0.881556	0.891556	AHR	DAK	-0.01	0.178987	0.188987
SOX9	TOX	0.01	-0.996276	1.00628	SP1	AP1S1	0.880689	-0.01	0.890689	MYCN	EIF3H	0.01	-0.178793	0.188793
E2F1	DGAT2	0.996028	-0.01	1.00603	SP1	SCUBE2	-0.879446	0.01	0.889446	IRF2	SPTY2D1	0.572799	0.384763	0.188036
XBP1	NRG4	0.994404	-0.01	1.0044	CREB1	SLC7A5	-0.879065	0.01	0.889065	NFYC	DYNLL1	-0.177128	0.01	0.187128
POU3F1	SYT1	-0.991848	0.01	1.00185	BPTF	RGS1	-0.01	0.879011	0.889011	MYCN	SPRY2	0.01	-0.176498	0.186498
FOXF2	CCDC64B	-0.988346	0.01	0.998346	CEBPA	SLC29A1	-0.878851	0.01	0.888851	CEBPB	ATP13A3	0.370803	0.557266	0.186463
FOXL1	PCSK2	-0.01	0.988307	0.998307	NFYB	NOVA1	-0.01	0.878562	0.888562	PTK7	ZNF703	0.01	-0.176118	0.186118
CEBPA	WASF1	-0.987178	0.01	0.997178	SP1	CORO1C	0.873924	-0.01	0.883924	STAT5A	ITGB8	0.175845	-0.01	0.185845
E2F1	CDC42EP1	0.986522	-0.01	0.996522	CEBPA	PSD3	-0.871736	0.01	0.881736	MYCN	SMAD2	0.174758	-0.01	0.184758
CEBPA	IL17B	-0.983943	0.01	0.993943	CREB1	TFDP2	0.871594	-0.01	0.881594	MYCN	PFKFB3	-0.174268	0.01	0.184268
CEBPA	LLGL2	0.983505	-0.01	0.993505	SP1	DGKD	-0.868034	0.01	0.878034	NFYC	NUP62CL	0.01	-0.17345	0.18345
MYCN	MLPH	0.983064	-0.01	0.993064	CBFB	NOVA1	0.01	-0.866525	0.876525	POU2F1	EYA1	0.173375	-0.01	0.183375
PTK7	DBC1	0.980216	-0.01	0.990216	CREB1	MRRF	0.866171	-0.01	0.876171	AHR	TUBB3	0.170789	-0.01	0.180789
E2F1	SATB1	-0.978418	0.01	0.988418	SP1	KRT19	0.863284	-0.01	0.873284	CEBPB	CRLS1	0.318786	0.4994	0.180614
MYCN	WNT7B	-0.97826	0.01	0.98826	NFYB	HMGB2	0.86221	-0.01	0.87221	AHR	LRP3	0.168104	-0.01	0.178104
CEBPA	UNC13D	0.975939	-0.01	0.985939	CREB1	YWHAE	0.860675	-0.01	0.870675	MYCN	BCAS3	0.419149	0.24205	0.177098
BRIP1	VAV3	0.97541	-0.01	0.98541	NFYB	HLTF	0.858697	-0.01	0.868697	NFYC	HSPA5	-0.01	0.166393	0.176393
FOXF2	ART3	0.974902	-0.01	0.984902	CREB1	GMDS	0.855059	-0.01	0.865059	STAT2	TIMP4	0.164854	-0.01	0.174854
HNF1A	DKK1	0.01	-0.972873	0.982873	FOSB	FAM59A	-0.85445	0.01	0.86445	MYCN	PDHA1	-0.01	0.164468	0.174468
PLAU	LINC00085	-1.1532	-0.211645	0.941556	HSF2	TIGD1	0.854431	-0.01	0.864431	NFYC	NDUFS8	0.164292	-0.01	0.174292
CEBPA	WWTR1	-1.02081	-0.169115	0.851692	FOSB	RTKN	0.853085	-0.01	0.863085	NFYC	MLF1	0.522612	0.350829	0.171782
DAND5	EPCAM	-1.0056	-0.172738	0.832861	NR3C1	SYTL1	0.852957	-0.01	0.862957	NFYC	DNMT3B	0.16137	-0.01	0.17137
DAND5	MAL2	-1.02707	-0.210239	0.816834	RNASEH2A	HSPB6	0.01	-0.85117	0.86117	NFYC	HIST1H2AB	-0.01	0.159833	0.169833
IRF1	ASF1B	1.00606	0.208892	0.797167	SP1	FZD4	-0.851105	0.01	0.861105	IRF2	KLK8	0.159111	-0.01	0.169111
DAND5	MYCL1	-0.881512	-0.155031	0.726481	CEBPA	NEBL	-0.851065	0.01	0.861065	MYCN	HMGA1	-0.158013	0.01	0.168013
DAND5	TPM1	0.875961	0.152567	0.723394	NR3C1	ATP5G3	-1.04599	-0.185178	0.860815	NFYC	SPRY2	0.154103	-0.01	0.164103
PLAU	MCM2	0.867089	0.159124	0.707965	JUND	NR1I2	0.848202	-0.01	0.858202	MYCN	MAEL	-0.01	0.153458	0.163458
XBP1	CADM1	0.108386	0.750794	0.642407	SP1	ARPC1B	0.847853	-0.01	0.857853	NFYC	CYLD	-0.152983	0.01	0.162983
E2F1	TXNDC5	0.717556	0.165398	0.552157	ZNF423	PION	0.847199	-0.01	0.857199	NFYC	HMGA1	-0.152321	0.01	0.162321
DAND5	SLC39A11	-0.639245	-0.0879304	0.551314	SP1	PAIP2B	-0.846667	0.01	0.856667	STAT5A	KIAA0825	-0.355959	-0.513443	0.157484
CEBPA	ZNF532	-0.601624	-0.130094	0.47153	CREB1	TNIK	0.845687	-0.01	0.855687	IRF1	PDE3A	-0.01	0.146774	0.156774
CEBPA	BCL6	-0.610956	-0.147219	0.463738	FOXO1	ANK3	-0.843589	0.01	0.853589	MYCN	TRIM35	-0.145135	0.01	0.155135
DAND5	FOXF2	0.612193	0.153975	0.458218	CREB1	FAM65A	-0.842856	0.01	0.852856	NFYC	DPYSL2	-0.144816	0.01	0.154816
CEBPA	RHBDL3	-0.573109	-0.153242	0.419867	CREB1	VEGFB	-0.8393	0.01	0.8493	XBP1	EYA1	0.01	-0.143841	0.153841
MYCN	SLC39A8	0.548948	0.133667	0.415281	JUNB	ID1	0.839007	-0.01	0.849007	XBP1	EML1	-0.422668	-0.271907	0.150761
CEBPA	SLC37A4	0.562244	0.150761	0.411483	JUNB	KIAA1244	0.01	-0.837733	0.847733	MYCN	SHMT2	-0.134916	0.01	0.144916
DAND5	ERRFI1	0.489632	0.106642	0.38299	FOSB	LPAR2	-0.837109	0.01	0.847109	MYCN	ZNF462	0.01	-0.134236	0.144236
MYCN	UBE2C	0.501248	0.124847	0.3764	BPTF	GPR172A	-0.835843	0.01	0.845843	MYCN	FLJ20021	-0.01	0.130697	0.140697
SOX9	H2AFY2	-0.0844759	-0.384956	0.30048	CREB1	SYAP1	0.835731	-0.01	0.845731	MYCN	SMAD3	-0.158721	-0.298249	0.139528
MYCN	GFOD1	-0.396243	-0.129493	0.26675	CREB1	CGN	0.83497	-0.01	0.84497	NFYC	H2AFX	0.129053	-0.01	0.139053
FOXL1	CELF2	-0.126091	-0.392073	0.265983	SP1	APLP1	-0.834648	0.01	0.844648	IRF1	KLK8	-0.125477	0.01	0.135477
DAND5	DZIP1	0.363228	0.130411	0.232817	CEBPA	FAHD1	0.833978	-0.01	0.843978	STAT2	NEDD4	0.120714	-0.01	0.130714
BRIP1	SNCAIP	-0.219222	0.01	0.229222	CREB1	SHB	0.833437	-0.01	0.843437	STAT5A	TTC1	-0.118863	0.01	0.128863
IRF1	ETV4	-0.218107	0.01	0.228107	CBFB	RHOB	0.01	-0.833407	0.843407	MYCN	TXNDC12	0.210715	0.0856238	0.125091
PAX5	LRRC8E	0.01	-0.218088	0.228088	MEF2A	BEX2	-0.01	0.831772	0.841772	STAT2	TUBB3	0.113941	-0.01	0.123941
PAX5	DPF1	-0.01	0.217815	0.227815	MYC	PPP1R1B	0.83071	-0.01	0.84071	NFYC	ADRM1	-0.112476	0.01	0.122476
DAND5	SGK1	-0.217539	0.01	0.227539	HOXA5	F2RL1	0.01	-0.830205	0.840205	NFYC	ALDOB	-0.01	0.110092	0.120092
DAND5	NAT1	0.01	-0.217445	0.227445	CREB1	CCNE1	0.829646	-0.01	0.839646	AHR	CRLS1	0.01	-0.108818	0.118818
PAX5	C3orf80	-0.216816	0.01	0.226816	SP1	COL14A1	-0.829477	0.01	0.839477	IRF2	SEMA3E	-0.108531	0.01	0.118531
MYCN	KLHL35	0.216779	-0.01	0.226779	CREB1	SCN1B	-0.829148	0.01	0.839148	XBP1	ZC3H15	-0.493174	-0.375876	0.117298
E2F2	RTBDN	-0.216096	0.01	0.226096	SOX9	KRT19	-0.01	0.828376	0.838376	NFYC	MAZ	0.0980497	-0.01	0.10805
PAX5	SLC22A23	0.214747	-0.01	0.224747	TP53	ITPKA	0.826903	-0.01	0.836903	MYCN	PRMT1	0.01	-0.0977123	0.107712
PAX5	IGF2BP2	0.01	-0.214306	0.224306	ZNF423	PRIMA1	-0.01	0.825376	0.835376	NFYC	SKAP2	-0.207251	-0.100775	0.106476
E2F2	HIST1H2BN	0.214272	-0.01	0.224272	NR3C1	DES	-0.01	0.824478	0.834478	IRF1	CDK5R2	-0.0959665	0.01	0.105966
PAX5	SEL1L3	0.213763	-0.01	0.223763	CBFB	HIST1H1C	-0.01	0.823216	0.833216	CEBPB	CBX4	0.334774	0.439978	0.105204
DAND5	IKZF1	0.213663	-0.01	0.223663	MYC	ATL3	0.821622	-0.01	0.831622	NFYC	CHST7	0.0943978	-0.01	0.104398
DAND5	FGFRL1	0.213087	-0.01	0.223087	RNASEH2A	LRRN4CL	0.01	-0.81636	0.82636	NFYC	HES6	0.0942828	-0.01	0.104283
BRIP1	CREB5	-0.212677	0.01	0.222677	CEBPA	TBC1D9	-0.816205	0.01	0.826205	NFYC	POLR1D	-0.0913025	0.01	0.101303
PAX5	TMEM170B	-0.212224	0.01	0.222224	NFYB	KRT8	0.01	-0.815811	0.825811	FOSL1	TUBB3	-0.0857994	0.01	0.0957994
MYCN	FKBP10	-0.01	0.212222	0.222222	TP53	C11orf74	0.815173	-0.01	0.825173	IRF1	ZNF703	-0.332037	-0.427584	0.0955466
PAX5	MYCN	-0.210773	0.01	0.220773	CREB1	FUT4	0.813611	-0.01	0.823611	NFYC	CXCL10	0.0843854	-0.01	0.0943854
PTK7	PIM1	-0.01	0.210385	0.220385	CREB1	ARF6	0.812317	-0.01	0.822317	MYCN	E2F3	0.22519	0.319312	0.094122
IKZF1	SAMD10	0.209818	-0.01	0.219818	ZNF423	GXYLT2	-0.01	0.812103	0.822103	STAT2	SEMA3E	-0.0839802	0.01	0.0939802
BRIP1	ERO1LB	-0.209435	0.01	0.219435	JUNB	PRRG4	0.811017	-0.01	0.821017	STAT5A	ANK2	-0.402628	-0.309273	0.0933548
PAX5	RRAGD	-0.209027	0.01	0.219027	TGIF1	MYOCD	0.01	-0.810248	0.820248	FOSB	PDLIM2	-0.521741	-0.433797	0.0879444
DAND5	KCNMB4	0.208684	-0.01	0.218684	NFYB	DNAJB9	-0.808688	0.01	0.818688	MYCN	TMEM106B	0.235457	0.297553	0.0620961
PAX5	BEND6	-0.208036	0.01	0.218036	SP1	DUSP4	-0.807592	0.01	0.817592	CEBPB	CITED1	-0.318521	-0.378066	0.0595448
POU3F1	HES5	0.207217	-0.01	0.217217	JUND	COL11A1	0.01	-0.807098	0.817098	TGIF1	EYA1	-0.48511	-0.427099	0.0580114
FOXL1	TNFSF15	0.206804	-0.01	0.216804	NFYB	TMEM45A	-0.01	0.806436	0.816436	CEBPB	CXCL14	-0.398082	-0.455823	0.057741
PAX5	CMPK2	0.206674	-0.01	0.216674	CBFB	KPNA2	-0.01	0.805973	0.815973	GATA3	EYA1	0.0436614	-0.01	0.0536614
PAX5	SPC24	0.206453	-0.01	0.216453	SP1	C7orf41	-0.803566	0.01	0.813566	IRF2	PDLIM2	0.412677	0.359542	0.0531345
PAX5	CCNJL	0.205728	-0.01	0.215728	SP1	EPCAM	0.802431	-0.01	0.812431	STAT2	COL14A1	-0.350162	-0.300851	0.0493115
DAND5	TP53INP2	-0.205595	0.01	0.215595	NR3C1	FNDC1	-0.01	0.799714	0.809714	NFYC	SLC25A27	0.260813	0.2214	0.0394136
PAX5	LONRF1	-0.205275	0.01	0.215275	CREB1	ANKRD12	-0.01	0.796684	0.806684	NFYC	AREG	0.170947	0.205012	0.0340657
DAND5	C1orf21	0.205209	-0.01	0.215209	SP1	COLEC12	-0.795742	0.01	0.805742	STAT5A	GPD1L	-0.438044	-0.408052	0.0299927
PTK7	SATB1	-0.01	0.204838	0.214838	NR3C1	FOXA3	0.01	-0.79209	0.80209	XBP1	TXNDC12	0.444546	0.418435	0.0261109
DAND5	CADM1	0.204696	-0.01	0.214696	NFYB	WDR3	0.79142	-0.01	0.80142	IRF1	SEMA3E	-0.370745	-0.392093	0.0213477
E2F2	DGKH	-0.01	0.204486	0.214486	CEBPA	PDE4A	-0.791009	0.01	0.801009	IRF1	TRIAP1	0.373076	0.39359	0.0205133
DAND5	TCF7L1	0.203786	-0.01	0.213786	TP53	SLC3A1	0.01	-0.790552	0.800553	IRF1	ZNF608	-0.303841	-0.322971	0.0191301
POU3F1	UCN3	-0.20365	0.01	0.21365	NR3C1	XPNPEP1	-0.906059	-0.172458	0.733601	NFYC	TSC22D1	-0.168949	-0.183255	0.0143068
MYCN	MEGF11	0.203232	-0.01	0.213232	NR3C1	SESN2	-0.863009	-0.161979	0.70103	GATA6	CSF2	-0.571429	-0.577609	0.00618074
PAX5	OPCML	0.203041	-0.01	0.213041	TP53	EHMT2	0.798782	0.125253	0.673528	IRF1	TNFSF13B	0.513977	0.509603	0.00437374
FOXD1	RORA	0.203009	-0.01	0.213009	CEBPA	ACOT7	0.75557	0.122383	0.633187
DAND5	C1orf51	0.01	-0.202382	0.212382	CEBPA	HECTD3	0.743666	0.123836	0.61983
PAX5	WNT1	0.202335	-0.01	0.212335	CEBPA	SGTB	-0.705127	-0.0931952	0.611932
DAND5	SATB2	0.01	-0.201671	0.211671	MYB	AGPS	0.664497	0.0885533	0.575944
FOXL1	DACT2	-0.201647	0.01	0.211647	CEBPA	EPHB2	0.686029	0.12904	0.556989
PAX5	KIAA1324L	-0.201229	0.01	0.211229	TP53	OBFC2B	0.661083	0.125283	0.5358
PAX5	FAM83G	0.201181	-0.01	0.211181	MYC	SYNCRIP	0.627687	0.0953212	0.532366
PAX5	TMEM145	-0.2009	0.01	0.2109	CEBPA	PLCB3	0.575056	0.084449	0.490607
FOXD1	SATB2	0.200155	-0.01	0.210155	SOX9	MAP7D1	-0.496044	-0.0825104	0.413533
CEBPA	PVRL3	-0.01	0.199978	0.209978	TP53	SGMS1	-0.511041	-0.101343	0.409697
GATA3	CREB5	0.01	-0.199637	0.209637	MYB	PRR5	0.440622	0.0573961	0.383226
MYCN	CELSR3	0.01	-0.199466	0.209466	MYB	CD97	0.434229	0.0770624	0.357167
PAX5	LFNG	0.199313	-0.01	0.209313	CEBPA	C3orf58	-0.454611	-0.107389	0.347223
PAX5	OSBPL7	0.330323	0.121106	0.209217	MYB	RQCD1	0.426927	0.0878234	0.339104
PAX5	VAV2	0.01	-0.199103	0.209103	NFYB	NAPA	-0.391987	-0.0888863	0.303101
CEBPA	LOC100129550	-0.317926	-0.108975	0.208951	ZNF423	SBF2	0.389803	0.0902964	0.299507
MYCN	KLF4	-0.01	0.198417	0.208417	MYB	SLC16A3	0.3448	0.0909991	0.253801
E2F2	ZNF483	-0.198014	0.01	0.208014	MYB	OSBPL9	-0.334806	-0.0889869	0.245819
DAND5	TUBB3	0.197901	-0.01	0.207901	ZNF423	RC3H2	-0.288675	-0.0810033	0.207671
DAND5	PTPN7	-0.01	0.197581	0.207581	MYB	DHRS1	0.282865	0.0802614	0.202603
PAX5	NID1	-0.196974	0.01	0.206974	EGR3	C20orf20	0.01	-0.164537	0.174537
PAX5	HIST1H2BD	0.196561	-0.01	0.206561	MYB	ADAM19	0.01	-0.164178	0.174178
DAND5	MPPED2	-0.01	0.196345	0.206345	SP1	COPZ2	0.01	-0.164019	0.174019
GATA3	YIF1B	-0.01	0.195857	0.205857	SP1	PCSK7	0.164014	-0.01	0.174014
PAX5	RHOD	0.01	-0.195762	0.205762	FOSB	ZYX	0.01	-0.164002	0.174002
PAX5	KIAA1549	0.01	-0.194991	0.204991	EGR3	IGFBP4	-0.01	0.163843	0.173843
PAX5	ODZ2	-0.194703	0.01	0.204703	JUND	MAD2L1BP	0.163673	-0.01	0.173673
DAND5	EFCAB4A	-0.194372	0.01	0.204372	FOS	TRIB1	-0.01	0.163625	0.173625
POU3F1	TLE2	-0.01	0.194318	0.204318	PAX6	LIMA1	-0.01	0.163615	0.173615
DAND5	CDYL2	-0.194152	0.01	0.204152	EGR3	CTF1	-0.01	0.163405	0.173405
PLAU	ABCD1	-0.01	0.193808	0.203808	NFIL3	INPP1	0.01	-0.163316	0.173316
GATA6	LOC100129269	-0.193184	0.01	0.203184	SOX9	MAN1C1	0.01	-0.163307	0.173307
POU3F1	HOXB7	-0.19307	0.01	0.20307	EGR3	AHDC1	-0.01	0.16323	0.17323
PAX5	RASSF5	0.311779	0.108958	0.202821	TP53	LOC644656	0.01	-0.163213	0.173213
DAND5	ABLIM3	-0.01	0.192782	0.202782	EGR3	DIDO1	-0.163194	0.01	0.173194
POU3F1	SNORD5	0.192661	-0.01	0.202661	FOSB	LSR	0.01	-0.16305	0.17305
DAND5	ABCD1	0.1926	-0.01	0.2026	FOS	AIDA	0.163039	-0.01	0.173039
IKZF1	CTF1	-0.191922	0.01	0.201922	MYB	STK24	-0.01	0.163015	0.173015
PAX5	LOC641518	0.191629	-0.01	0.201629	MYB	SETD7	0.01	-0.162939	0.172939
HNF1A	PRKACB	-0.191556	0.01	0.201556	CREB1	PURA	-0.01	0.162858	0.172858
POU3F1	RPP25	-0.191415	0.01	0.201415	MYB	OAZ2	0.01	-0.162808	0.172808
MYCN	DGAT2	-0.01	0.190622	0.200622	SP1	BMPR1A	-0.01	0.162738	0.172738
E2F2	LRRC69	-0.190187	0.01	0.200187	TP53	KIF1C	-0.01	0.16238	0.17238
IKZF1	WWC1	0.189767	-0.01	0.199767	CREB1	WDFY1	-0.01	0.16196	0.17196
PAX5	JAKMIP3	-0.189566	0.01	0.199566	EGR3	DPYSL2	0.264434	0.0924839	0.171951
DAND5	LOC100506874	-0.01	0.189483	0.199483	TGIF1	LTBP1	0.01	-0.161805	0.171805
DAND5	RBM47	0.01	-0.189269	0.199269	CEBPA	RPIA	-0.01	0.161675	0.171675
PAX5	HS3ST3B1	0.188932	-0.01	0.198932	NR3C1	PRR5	0.01	-0.161645	0.171645
PAX5	TNFRSF12A	0.01	-0.187968	0.197968	EGR3	PDCD6IP	0.01	-0.161087	0.171087
PAX5	MARCKSL1	0.187947	-0.01	0.197947	NFYB	TERF1	-0.01	0.160993	0.170993
PAX5	SBK1	0.187426	-0.01	0.197426	SOX9	MAFB	0.01	-0.160971	0.170971
PAX5	EFNA5	-0.187113	0.01	0.197113	ZNF423	EHD2	-0.01	0.160931	0.170931
DAND5	PVRL3	0.186032	-0.01	0.196032	PAX6	XBP1	-0.01	0.160778	0.170778
POU3F1	NXN	0.185568	-0.01	0.195568	FOSB	EPS8L2	0.01	-0.160714	0.170714
PAX5	C2orf15	0.01	-0.185524	0.195524	EGR3	NOVA1	-0.01	0.160674	0.170674
FOXL1	LAMC1	-0.185472	0.01	0.195472	NFYB	SSR4	0.01	-0.16062	0.17062
POU3F1	LAMA3	-0.185073	0.01	0.195073	NFYB	LIMD2	0.01	-0.160562	0.170562
DAND5	FLJ34208	0.01	-0.185071	0.195071	EGR3	SFXN1	0.01	-0.160319	0.170319
PAX5	LOC284080	0.01	-0.184854	0.194854	CBFB	RBM3	-0.01	0.160071	0.170071
PAX5	KIAA1377	-0.184183	0.01	0.194183	EGR3	POLD4	0.01	-0.160012	0.170012
PAX5	LOC440434	0.01	-0.184039	0.194039	NFYB	UBE4B	-0.01	0.159903	0.169903
PAX5	ITGA6	0.01	-0.183432	0.193432	ZNF423	GRK5	-0.01	0.159807	0.169807
PAX5	NXNL2	-0.183431	0.01	0.193431	TGIF1	PIGV	0.01	-0.158926	0.168926
DAND5	BMF	0.183399	-0.01	0.193399	CEBPA	STRBP	0.158818	-0.01	0.168818
PAX5	TMEM38A	0.183219	-0.01	0.193219	SOX9	CLEC14A	0.01	-0.158741	0.168741
PAX5	IMPA2	0.182753	-0.01	0.192753	SP1	TMEM59	-0.01	0.158723	0.168723
DAND5	LINC00461	0.182429	-0.01	0.192429	HOXA5	TBX3	0.01	-0.158207	0.168207
PAX5	FOXQ1	0.181669	-0.01	0.191669	MYB	ITGA5	0.01	-0.158144	0.168144
HNF1A	DMD	-0.01	0.181537	0.191537	SP1	TRIM28	0.01	-0.158114	0.168114
PAX5	CGREF1	0.181377	-0.01	0.191377	XBP1	CCDC59	-0.01	0.158111	0.168111
PAX5	SLC22A3	-0.11208	-0.303268	0.191189	HOXA5	RRAS2	0.01	-0.158091	0.168091
PLAU	ETV2	0.01	-0.180766	0.190766	MYB	DMD	0.01	-0.158021	0.168021
PAX5	WASF1	-0.180472	0.01	0.190472	NR3C1	TTC8	-0.01	0.157809	0.167809
PAX5	SMAD6	0.180404	-0.01	0.190404	JUNB	GSTP1	0.01	-0.157558	0.167558
POU3F1	SETBP1	-0.01	0.180377	0.190377	RNASEH2A	NLK	-0.01	0.157441	0.167441
POU3F1	GSTO2	0.01	-0.18034	0.19034	CEBPA	HIST2H2BE	-0.01	0.15731	0.16731
PAX5	LOC645431	0.180302	-0.01	0.190302	XBP1	ID2	0.01	-0.157118	0.167118
PAX5	GPRC5B	0.180229	-0.01	0.190229	CREB1	SOCS5	-0.01	0.156821	0.166821
MYCN	GPSM3	0.312139	0.122508	0.189631	XBP1	DNAJC7	0.01	-0.156793	0.166793
HNF1A	EPHB3	-0.179452	0.01	0.189452	HOXA5	KLHL13	-0.01	0.15676	0.16676
DAND5	TNFRSF19	-0.178343	0.01	0.188343	JUND	C14orf43	-0.01	0.156727	0.166727
PAX5	PROX1	0.177926	-0.01	0.187926	XBP1	CITED2	0.01	-0.156509	0.166509
PAX5	FXYD5	0.177159	-0.01	0.187159	JUND	ZNF207	0.01	-0.156457	0.166457
E2F2	CELSR3	-0.01	0.176953	0.186953	JUND	SMAD6	0.01	-0.156222	0.166222
DAND5	ANK1	0.17634	-0.01	0.18634	EGR3	ARL6IP6	0.01	-0.156166	0.166166
DAND5	SMAD6	0.175976	-0.01	0.185976	TP53	GNAI2	-0.01	0.155473	0.165473
HNF1A	PBX1	-0.175116	0.01	0.185116	JUNB	LIMA1	0.01	-0.155335	0.165335
DAND5	SUSD2	-0.01	0.174482	0.184482	PAX6	YPEL3	0.155141	-0.01	0.165141
DAND5	NEAT1	0.173766	-0.01	0.183766	HOXA5	RPRD2	-0.01	0.154701	0.164701
HNF1A	PARK2	-0.173546	0.01	0.183546	FOXO1	PPM1D	-0.01	0.154264	0.164264
DAND5	PLAU	-0.173364	0.01	0.183364	TP53	MAD2L2	-0.01	0.154238	0.164238
PAX5	ELAVL3	-0.173159	0.01	0.183159	SP1	IGSF8	0.01	-0.154201	0.164201
PAX5	SH2D4A	0.17299	-0.01	0.18299	PAX6	VEGFA	0.154132	-0.01	0.164132
PAX5	GRM6	-0.172358	0.01	0.182358	CREB1	DICER1	-0.01	0.15412	0.16412
FOXD1	ESR2	0.282136	0.0997791	0.182357	ZNF423	ESCO1	0.01	-0.154097	0.164097
SOX9	YDJC	0.171631	-0.01	0.181631	PAX6	ZCCHC11	0.153914	-0.01	0.163914
DAND5	POLD1	-0.171477	0.01	0.181477	RNASEH2A	MAFG	-0.01	0.153861	0.163861
DAND5	ERBB3	0.01	-0.171335	0.181335	HOXA5	SCN1B	-0.01	0.153681	0.163681
PAX5	MPPED2	0.01	-0.171052	0.181052	FOSB	DCLK1	-0.01	0.15367	0.16367
PAX5	WNK2	-0.170816	0.01	0.180816	FOS	CAPG	-0.01	0.153566	0.163566
PAX5	BOK-AS1	-0.136958	-0.31723	0.180271	EGR3	TMEM38A	0.01	-0.15354	0.16354
DAND5	SLC16A11	-0.01	0.169882	0.179882	FOSB	LRRN4CL	-0.01	0.153343	0.163343
E2F2	APLN	-0.169848	0.01	0.179848	MYC	C19orf6	-0.01	0.153283	0.163283
DAND5	KIAA1549	0.169605	-0.01	0.179605	EGR3	DGAT1	0.01	-0.153149	0.163149
DAND5	GFOD1	-0.01	0.168621	0.178621	HOXA5	EBP	0.01	-0.153148	0.163148
PAX5	KCND2	0.01	-0.168331	0.178331	NFYB	CRYZL1	-0.01	0.153026	0.163026
BRIP1	KLHL13	-0.168297	0.01	0.178297	EGR3	SPSB1	-0.01	0.152989	0.162989
FOXL1	MAPK13	-0.01	0.168198	0.178198	FOSB	BHLHE40	0.01	-0.152973	0.162973
PAX5	EPB41L4A	-0.01	0.167777	0.177777	TP53	SBF2	0.01	-0.152627	0.162627
PAX5	KCTD7	-0.167356	0.01	0.177356	MYB	FEM1C	0.152259	-0.01	0.162259
PAX5	PPM1E	-0.165984	0.01	0.175984	HOXA5	GABBR1	-0.01	0.151616	0.161616
HNF1A	LYG1	-0.165659	0.01	0.175659	FOSB	ITGA7	-0.01	0.151367	0.161367
PAX5	STXBP6	-0.165406	0.01	0.175406	SP1	ERI3	0.01	-0.151275	0.161275
MYCN	RHOBTB1	-0.01	0.16539	0.17539	CEBPA	ISOC1	0.01	-0.151117	0.161117
PAX5	EMB	0.165148	-0.01	0.175148	MYB	FBXL2	0.01	-0.151066	0.161066
MYCN	C1orf187	0.01	-0.164842	0.174842	MYB	ANP32A	-0.15092	0.01	0.16092
PAX5	KLHL35	0.01	-0.16346	0.17346	FOSB	SLC25A12	-0.01	0.150875	0.160875
PAX5	FAM171A2	-0.163022	0.01	0.173022	SOX9	NOVA1	0.01	-0.150833	0.160833
HNF1A	SERPINF2	-0.160344	0.01	0.170344	EGR3	TM9SF3	0.01	-0.150688	0.160688
PAX5	ADCY1	0.159637	-0.01	0.169637	MYC	MRRF	-0.01	0.150456	0.160456
PAX5	CBX2	0.159368	-0.01	0.169368	SP1	KCTD15	0.01	-0.150182	0.160182
MYCN	TCF7	-0.01	0.158828	0.168828	MYB	CD47	-0.01	0.150144	0.160144
PAX5	ZNF704	-0.158766	0.01	0.168766	BAX	MLF2	0.149956	-0.01	0.159956
PAX5	TTYH3	0.158628	-0.01	0.168628	MYB	TMEM53	-0.01	0.149883	0.159883
PAX5	ADORA1	0.157322	-0.01	0.167322	ZNF423	THEM4	0.01	-0.14969	0.15969
PAX5	LIX1L	-0.15716	0.01	0.16716	SP1	2014-09-11	0.149619	-0.01	0.159619
DAND5	ZBTB20	0.01	-0.157124	0.167124	MYB	TRAPPC1	0.148824	-0.01	0.158824
DAND5	CPNE9	0.156651	-0.01	0.166651	PAX6	SOCS5	0.148597	-0.01	0.158597
HNF1A	EZH2	-0.15574	0.01	0.16574	TP53	C20orf194	0.01	-0.148194	0.158194
CEBPA	LPP	0.01	-0.154069	0.164069	NFYB	HNRNPH2	-0.01	0.147973	0.157973
PAX5	ANGPTL4	-0.153738	0.01	0.163738	SP1	MSL2	-0.01	0.147829	0.157829
POU3F1	SULF1	0.108352	0.270398	0.162045	PAX6	TAPBP	-0.147747	0.01	0.157747
POU3F1	LOC100505666	0.01	-0.151922	0.161922	RNASEH2A	CYGB	0.01	-0.147521	0.157521
PAX5	C1orf106	0.151608	-0.01	0.161608	EGR3	SLC25A1	0.01	-0.14752	0.15752
PAX5	SLC9A5	0.01	-0.151177	0.161177	EGR3	CNN2	-0.01	0.147065	0.157065
XBP1	HOXB4	-0.15022	0.01	0.16022	TGIF1	MYCBP	-0.01	0.147002	0.157002
PAX5	TBC1D30	0.150196	-0.01	0.160196	MYB	IRF2BP1	-0.146896	0.01	0.156896
MYCN	TCEAL3	-0.148779	0.01	0.158779	EGR3	ZFP90	-0.01	0.146797	0.156797
MYCN	TXNIP	-0.148184	0.01	0.158184	HOXA5	FKBP9	-0.01	0.146749	0.156749
PAX5	LOC100286793	-0.146923	0.01	0.156923	FOSB	EPAS1	-0.01	0.146179	0.156179
PAX5	ADAP1	0.146577	-0.01	0.156577	TGIF1	TMEM88	0.01	-0.145933	0.155933
PAX5	RGPD5	-0.145978	0.01	0.155978	NR3C1	CEP192	-0.01	0.145646	0.155646
PAX5	KL	-0.01	0.144957	0.154957	MYB	DPYSL2	0.01	-0.145312	0.155312
PAX5	HDAC9	0.144928	-0.01	0.154928	PAX6	TRAK1	0.145289	-0.01	0.155289
MYCN	SGK1	-0.01	0.144646	0.154646	HOXA5	LOC100288911	-0.01	0.144843	0.154843
DAND5	ARPC1B	-0.143595	0.01	0.153595	HOXA5	CLDN15	0.01	-0.144825	0.154825
PAX5	C1orf21	-0.141624	0.01	0.151624	SP1	ADSS	-0.01	0.144435	0.154435
MYCN	ADAMTS14	0.141267	-0.01	0.151267	CEBPA	ASNA1	0.143992	-0.01	0.153992
PAX5	EFNB3	-0.140618	0.01	0.150618	CEBPA	NPEPL1	-0.232183	-0.078216	0.153967
PAX5	PRDM8	0.140521	-0.01	0.150521	MYB	PFKM	0.01	-0.143943	0.153943
PAX5	CEBPA	0.140463	-0.01	0.150463	TP53	KCTD15	-0.01	0.143937	0.153937
PAX5	IGFBPL1	0.13905	-0.01	0.14905	JUND	PLCB3	-0.01	0.143895	0.153895
PAX5	ZNF367	0.01	-0.138758	0.148758	HOXA5	AIDA	-0.01	0.143561	0.153561
PAX5	KIAA1239	-0.138664	0.01	0.148664	FOS	LMNA	0.143509	-0.01	0.153509
PAX5	AADAT	-0.13863	0.01	0.14863	RNASEH2A	BAG3	0.01	-0.143393	0.153393
PAX5	LOC100288911	-0.138374	0.01	0.148374	EPAS1	PIK3R1	-0.01	0.143306	0.153306
PAX5	PITPNM1	0.138316	-0.01	0.148316	CEBPA	GRHL2	-0.01	0.143097	0.153097
PAX5	RGNEF	0.138235	-0.01	0.148235	MYB	SMAD7	0.01	-0.142993	0.152993
PAX5	FBXO32	0.01	-0.136559	0.146559	NFYB	MAD2L1BP	0.01	-0.142897	0.152897
PAX5	NBEAL2	0.01	-0.136519	0.146519	XBP1	TRIB1	-0.01	0.142579	0.152579
DAND5	PHACTR3	0.135969	-0.01	0.145969	MYB	SLC35F1	0.01	-0.142538	0.152538
PAX5	CDCA3	-0.01	0.135647	0.145647	CEBPA	LOXL1	0.01	-0.142371	0.152371
PAX5	UST	-0.135207	0.01	0.145207	HOXA5	HNRNPH2	0.01	-0.141881	0.151881
GATA6	MASP1	-0.134693	0.01	0.144693	CEBPA	SPTBN1	-0.01	0.141797	0.151797
PAX5	ST8SIA1	0.134536	-0.01	0.144536	HOXA5	MBD4	0.01	-0.141702	0.151702
DAND5	PTPN14	-0.01	0.13435	0.14435	TP53	SLC39A13	-0.01	0.141482	0.151482
PAX5	BAG3	-0.274057	-0.129874	0.144182	SP1	ITGA3	0.141372	-0.01	0.151372
PAX5	HNF1A	-0.01	0.134011	0.144011	HOXA5	SLC25A37	0.01	-0.141318	0.151318
FOXD1	ETV5	0.01	-0.133862	0.143862	JUND	NT5C3	0.01	-0.141122	0.151122
PAX5	HS6ST3	0.133803	-0.01	0.143803	ZNF423	KBTBD11	0.01	-0.141104	0.151104
POU3F1	DMD	0.133431	-0.01	0.143431	ZNF423	FAM118B	0.01	-0.141068	0.151068
PAX5	STX1B	-0.133383	0.01	0.143383	EGR3	TRIM47	-0.01	0.141065	0.151065
PAX5	KCTD15	-0.0595625	-0.201782	0.14222	MYB	HEATR5A	0.248899	0.0981663	0.150733
PAX5	GDPD1	0.131407	-0.01	0.141407	EGR3	RAI14	-0.01	0.140713	0.150713
PAX5	SH2D4B	-0.129084	0.01	0.139084	HOXA5	ZC3H6	-0.01	0.140681	0.150681
E2F2	C11orf93	-0.128971	0.01	0.138971	MYB	USP1	-0.01	0.140672	0.150672
E2F2	KCNG2	0.128338	-0.01	0.138338	FOXO3	ABCC10	-0.01	0.140512	0.150512
POU3F1	RAB34	0.128198	-0.01	0.138198	HOXA5	LGR4	0.01	-0.140222	0.150222
POU3F1	RUNX1	0.01	-0.12721	0.13721	HOXA5	CENPT	-0.01	0.13991	0.14991
PAX5	GHR	-0.126578	0.01	0.136578	NFYB	ZFP36L2	0.01	-0.139845	0.149845
PAX5	PLEKHH2	-0.126487	0.01	0.136487	EGR3	POLI	-0.01	0.139796	0.149796
HNF1A	GDNF	0.126156	-0.01	0.136156	JUNB	PSMA2	-0.01	0.139468	0.149468
FOXD1	HIST1H2BK	-0.125605	0.01	0.135605	JUND	FOXO3	0.01	-0.139129	0.149129
PAX5	SLC16A11	-0.124865	0.01	0.134865	EGR3	OCRL	-0.138856	0.01	0.148856
PAX5	ADAM23	-0.124001	0.01	0.134001	PAX6	FOXP1	0.138828	-0.01	0.148828
MYCN	HNF1A	0.286374	0.152858	0.133516	EGR3	ZCCHC11	-0.01	0.138686	0.148686
MYCN	LOC100288911	-0.263213	-0.129751	0.133462	ZNF423	USP3	0.01	-0.13864	0.14864
PAX5	LAMC1	0.01	-0.123198	0.133198	CEBPA	TCF12	0.01	-0.138458	0.148458
PAX5	BMP6	-0.01	0.122827	0.132827	EGR3	ACOT7	0.01	-0.138325	0.148325
PAX5	CBR3	-0.122634	0.01	0.132634	SP1	OXR1	-0.01	0.138245	0.148245
DAND5	ABI3	-0.01	0.122298	0.132298	HOXA5	SOCS5	-0.01	0.138212	0.148212
PAX5	SMO	-0.120747	0.01	0.130747	FOSB	RCAN1	-0.01	0.137864	0.147864
DAND5	CELSR3	0.01	-0.120599	0.130599	EPAS1	MIS12	0.01	-0.137784	0.147784
PAX5	VSTM2L	0.120507	-0.01	0.130507	BAX	BUB3	-0.01	0.137489	0.147489
PAX5	CARD10	0.120381	-0.01	0.130381	CEBPA	FRYL	0.01	-0.13737	0.14737
PAX5	EPHB6	-0.119296	0.01	0.129296	NFIL3	POLI	-0.01	0.137357	0.147357
PAX5	CELSR3	0.01	-0.118067	0.128067	PAX6	SLC35F1	0.01	-0.137293	0.147293
POU3F1	ZBTB20	-0.117926	0.01	0.127926	JUND	VASN	-0.01	0.13722	0.14722
FOXD1	DMD	0.01	-0.117166	0.127166	TP53	TRIM33	0.01	-0.137094	0.147094
DAND5	RORA	-0.01	0.116856	0.126856	RNASEH2A	RAP2C	-0.01	0.137073	0.147073
PAX5	LEF1	0.116247	-0.01	0.126247	NFIL3	CS	0.01	-0.136921	0.146921
PAX5	RMI2	0.115954	-0.01	0.125954	PAX6	TBC1D19	0.136648	-0.01	0.146648
PAX5	TET3	0.01	-0.115816	0.125816	HOXA5	PSME3	0.01	-0.136637	0.146637
PAX5	GLDN	-0.11575	0.01	0.12575	FOS	RAP2C	0.136621	-0.01	0.146621
MYCN	KCTD15	-0.115694	0.01	0.125694	CEBPA	FAM102B	0.01	-0.136442	0.146442
POU3F1	LOC100505483	-0.115666	0.01	0.125666	MYC	KDM6B	-0.01	0.136205	0.146205
GATA6	GFOD1	-0.115062	0.01	0.125062	TP53	RAB11FIP3	-0.01	0.136029	0.146029
PAX5	TSNAXIP1	-0.114779	0.01	0.124779	FOSB	GJA1	-0.01	0.135979	0.145979
SOX9	VANGL2	-0.114742	0.01	0.124742	NR3C1	RC3H1	-0.01	0.135933	0.145933
PAX5	DGKH	0.01	-0.113894	0.123894	JUNB	NISCH	-0.01	0.135915	0.145915
PAX5	LPP	0.113359	-0.01	0.123359	NFYB	FBXL17	-0.01	0.135862	0.145862
PAX5	ARRDC4	-0.111693	0.01	0.121693	FOS	CD93	0.01	-0.135781	0.145781
PAX5	C19orf57	-0.111292	0.01	0.121292	SP1	ERF	0.01	-0.135753	0.145753
PAX5	TCF7L1	-0.01	0.111289	0.121289	TGIF1	RGL1	0.01	-0.135728	0.145728
PAX5	KCNC3	0.110387	-0.01	0.120387	CEBPA	PER1	0.01	-0.135673	0.145673
PAX5	PDLIM2	-0.01	0.110251	0.120251	SOX9	C6orf130	-0.01	0.135433	0.145433
PAX5	WWC1	0.01	-0.107991	0.117991	FOSB	SMARCD3	-0.01	0.134571	0.144571
PAX5	JPH1	-0.107792	0.01	0.117792	HOXA5	ZBTB20	-0.01	0.134535	0.144535
PAX5	LAMA3	-0.106736	0.01	0.116736	CEBPA	ITGA5	0.01	-0.134331	0.144331
PAX5	FGD6	0.01	-0.106403	0.116403	EGR3	SLC37A4	0.01	-0.1342	0.1442
PAX5	CDYL2	0.105563	-0.01	0.115563	HOXA5	FAM104A	0.01	-0.134135	0.144135
PAX5	ZSWIM4	0.01	-0.103489	0.113489	RNASEH2A	SOCS5	0.01	-0.133965	0.143965
PAX5	BATF2	0.103265	-0.01	0.113265	JUNB	KLHL21	-0.01	0.133445	0.143445
POU3F1	KIF2C	0.101786	-0.01	0.111786	EGR3	SMARCC1	0.01	-0.132582	0.142582
PAX5	ZBTB20	-0.01	0.101489	0.111489	TP53	SMAP2	-0.01	0.132577	0.142577
FOXD1	CELSR3	-0.01	0.0995416	0.109542	SOX9	CDK8	0.01	-0.132227	0.142227
PAX5	KLHDC8B	0.01	-0.0995237	0.109524	FOSB	TRIB1	-0.01	0.132168	0.142168
PAX5	TCF7	0.0966225	-0.01	0.106623	CEBPA	REV1	-0.24014	-0.0981891	0.141951
PAX5	SH3TC1	0.0954791	-0.01	0.105479	EGR3	CORO1C	-0.01	0.131487	0.141487
PAX5	RAB33A	0.117255	0.222074	0.104819	CBFB	CNOT3	0.01	-0.130741	0.140741
PAX5	TMOD2	0.01	-0.0931155	0.103115	TP53	APAF1	0.01	-0.130485	0.140485
PAX5	POLD1	0.0902723	-0.01	0.100272	MYC	DNAJB2	0.01	-0.130467	0.140467
PAX5	TACC3	0.0892227	-0.01	0.0992227	EGR3	CMC1	0.01	-0.130458	0.140458
PAX5	SRD5A1	-0.08833	0.01	0.09833	MYB	MARCKSL1	-0.01	0.130306	0.140306
PAX5	L3MBTL4	-0.0874021	0.01	0.0974021	CEBPA	CASC3	-0.130126	0.01	0.140126
PAX5	PMEL	0.0868274	-0.01	0.0968274	HSF2	BAG3	-0.01	0.130111	0.140111
DAND5	YDJC	-0.0829757	0.01	0.0929757	SP1	FKBP1A	0.01	-0.130093	0.140093
PAX5	SPAG16	-0.0822793	0.01	0.0922793	NFYB	GNPTAB	-0.01	0.1299	0.1399
DAND5	KCTD15	0.0819027	-0.01	0.0919027	JUND	DRAM2	0.01	-0.129738	0.139738
PAX5	PYROXD2	-0.0811767	0.01	0.0911767	CEBPA	FNDC3A	0.01	-0.129655	0.139655
PAX5	SETBP1	0.0787797	-0.01	0.0887797	CEBPA	HINT1	0.12945	-0.01	0.13945
PAX5	PVRL3	0.0785326	-0.01	0.0885326	TP53	ZNF385A	-0.01	0.129415	0.139415
PAX5	MEIS2	-0.0783168	0.01	0.0883168	EGR3	CLDN15	0.01	-0.129404	0.139404
PAX5	KIF3C	-0.12836	-0.216081	0.0877209	HOXA5	RNF19B	0.01	-0.129332	0.139332
PAX5	COL4A1	-0.227571	-0.142233	0.0853382	EGR3	CDKN2C	-0.01	0.128968	0.138968
PAX5	LOC646851	-0.138303	-0.223624	0.0853211	EGR3	TMTC2	-0.01	0.128928	0.138928
FOXD1	NFIA	0.01	-0.074264	0.084264	TP53	OXR1	0.01	-0.12859	0.13859
DAND5	MEIS2	0.22393	0.145574	0.0783556	HSF2	HIVEP2	-0.01	0.128499	0.138499
PAX5	PIM1	-0.0675472	0.01	0.0775472	MYB	MAGED1	0.01	-0.128457	0.138457
PAX5	CACNA1A	0.119091	0.19554	0.0764487	SOX9	FLAD1	-0.01	0.128414	0.138414
PAX5	HES5	-0.16477	-0.236361	0.0715906	SP1	ZSWIM6	-0.01	0.128202	0.138202
PAX5	PLCB1	-0.0596246	0.01	0.0696246	MYB	ARPC4	0.195917	0.0578608	0.138056
PAX5	TOX	0.105759	0.163887	0.0581286	SOX9	ITGA7	0.01	-0.127876	0.137876
PAX5	SCO2	0.118369	0.175447	0.0570782	EGR3	FLJ43663	-0.01	0.12776	0.13776
DAND5	CTHRC1	0.23636	0.17955	0.0568108	FOSB	EPHA1	0.01	-0.12774	0.13774
PAX5	IL17D	-0.116282	-0.159428	0.0431463	HOXA5	PLEKHG6	0.01	-0.127732	0.137732
PAX5	SATB1	0.0687677	0.11128	0.0425121	EGR3	MID2	-0.01	0.127628	0.137628
PAX5	GFOD1	-0.16878	-0.127065	0.0417154	JUND	LIMA1	0.127391	-0.01	0.137391
PAX5	LOC113230	0.187864	0.228036	0.0401725	PAX6	SPC24	-0.01	0.127272	0.137272
PAX5	PDZD7	-0.131642	-0.170528	0.0388858	HSF2	MTHFS	0.01	-0.127072	0.137072
PAX5	SLC7A8	0.126202	0.162315	0.0361132	JUND	CSRNP1	-0.01	0.126885	0.136885
PAX5	SYDE2	-0.140151	-0.175399	0.0352476	MYB	ZCCHC6	-0.01	0.126618	0.136618
PAX5	DLX1	-0.179404	-0.209003	0.0295989	FOSB	SLC31A1	0.01	-0.126319	0.136319
PAX5	ARHGAP4	0.237976	0.211641	0.0263344	EGR3	RBKS	0.01	-0.126135	0.136135
PAX5	SPRED3	-0.158968	-0.139153	0.0198157	HOXA5	SLC37A4	0.01	-0.126122	0.136122
POU3F1	IRF5	0.161695	0.179465	0.0177701	MYC	PDS5A	0.126115	-0.01	0.136115
MYCN	FBXO32	-0.220658	-0.203791	0.0168674	EGR3	SPTAN1	-0.01	0.125958	0.135958
PAX5	AMDHD1	-0.149386	-0.163651	0.0142652	FOXO1	CCDC28A	-0.01	0.125517	0.135517
DAND5	BRI3BP	-0.187209	-0.175767	0.0114415	SP1	FOXN3	0.01	-0.125447	0.135447
PAX5	RAB30	0.152642	0.161457	0.00881507	EGR3	JUND	-0.01	0.124416	0.134416
PAX5	CCDC74A	-0.185295	-0.179306	0.00598874	HOXA5	TRIB1	0.01	-0.124389	0.134389
					HOXA5	CFL1	0.01	-0.124123	0.134123
					EGR3	EPB41L1	0.01	-0.123989	0.133989
					MYB	KIAA1370	-0.192354	-0.0584343	0.133919
					MYB	CALU	0.01	-0.123873	0.133873
					XBP1	GPBP1L1	-0.01	0.123366	0.133366
					EGR3	FOXP4	0.01	-0.123323	0.133323
					HOXA5	SLC25A23	-0.01	0.123153	0.133153
					EGR3	DOCK1	-0.01	0.123	0.133
					CEBPA	CDKN2C	0.01	-0.122606	0.132606
					EGR3	SLC25A39	0.01	-0.122437	0.132437
					MYB	GPC4	0.01	-0.121883	0.131883
					MYB	C1orf21	0.01	-0.121754	0.131754
					NR3C1	UCKL1	0.01	-0.121531	0.131531
					EGR3	GJB3	0.01	-0.121452	0.131452
					SP1	UXS1	-0.01	0.121437	0.131437
					NR3C1	PKD1P1	-0.01	0.121289	0.131289
					TP53	CCDC51	-0.01	0.121174	0.131174
					MYB	FAM46B	0.01	-0.121147	0.131147
					PAX6	CCDC51	-0.120868	0.01	0.130868
					JUND	BAHD1	-0.01	0.120629	0.130629
					EGR3	DGKZ	0.01	-0.120471	0.130471
					MYB	DECR2	-0.01	0.120028	0.130028
					SP1	SLC39A13	0.01	-0.120004	0.130004
					XBP1	MBNL1	0.01	-0.119973	0.129973
					XBP1	MID2	0.01	-0.119964	0.129964
					NFYB	NPAT	-0.01	0.119919	0.129919
					XBP1	LOC645212	0.01	-0.119737	0.129737
					XBP1	USO1	-0.01	0.119583	0.129583
					ZNF423	IMMP1L	0.01	-0.119457	0.129457
					FOSB	C1orf226	0.01	-0.118354	0.128354
					SP1	MON2	-0.01	0.117924	0.127924
					TP53	MON2	0.01	-0.117361	0.127361
					FOSB	PANK3	0.01	-0.117357	0.127357
					PAX6	RAD17	-0.01	0.117327	0.127327
					HOXA5	OAZ2	-0.01	0.117182	0.127182
					MYC	MSL2	-0.01	0.117062	0.127062
					MYB	CDCA4	-0.01	0.116844	0.126844
					JUND	NISCH	-0.01	0.116647	0.126647
					SOX9	DLG3	-0.01	0.116581	0.126581
					TGIF1	MBNL1	0.01	-0.116266	0.126266
					PAX6	NAA35	-0.01	0.116234	0.126234
					EGR3	HEY1	-0.01	0.115739	0.125739
					SOX9	EXOC5	0.01	-0.115681	0.125681
					FOSB	FAM65C	-0.01	0.115645	0.125645
					ZNF423	PRKAB2	-0.01	0.115271	0.125271
					MYB	PRPF40A	-0.01	0.114952	0.124952
					MYB	EFHA1	-0.01	0.114922	0.124922
					EGR3	DUSP3	-0.01	0.114648	0.124648
					MYB	NLK	-0.01	0.114472	0.124472
					EGR3	TRIO	-0.01	0.114326	0.124326
					XBP1	C9orf25	0.01	-0.113853	0.123853
					ZNF423	DEK	0.01	-0.113683	0.123683
					MYB	KIAA0754	-0.1135	0.01	0.1235
					HOXA5	ZNF469	-0.01	0.113179	0.123179
					TP53	PLEC	-0.01	0.113098	0.123098
					CEBPA	SLC25A23	0.01	-0.112956	0.122956
					SP1	FAM104A	-0.01	0.112879	0.122879
					HSF2	CLINT1	0.01	-0.112718	0.122718
					CEBPA	SIRT7	-0.01	0.112536	0.122536
					ZNF423	SLC4A2	-0.01	0.112534	0.122534
					FOSB	LAMB1	-0.01	0.112213	0.122213
					EGR3	RBMS1	-0.01	0.112128	0.122128
					FOS	NISCH	-0.111975	0.01	0.121975
					EGR3	NPTX1	-0.01	0.11179	0.12179
					XBP1	ATP13A1	-0.01	0.111678	0.121678
					FOSB	ZDHHC13	0.01	-0.111494	0.121494
					TP53	PRR5	-0.01	0.111477	0.121477
					MYB	PPP3CA	-0.111405	0.01	0.121405
					FOSB	CXorf26	0.01	-0.111198	0.121198
					EGR3	WIPF2	0.01	-0.110568	0.120568
					EGR3	XPR1	0.01	-0.110427	0.120427
					MYB	CRYZL1	-0.110374	0.01	0.120374
					SOX9	KCTD1	-0.01	0.110145	0.120145
					FOSB	NLK	-0.01	0.110087	0.120087
					SOX9	FAM46B	0.01	-0.109925	0.119925
					MYC	DNAJC1	0.10975	-0.01	0.11975
					ZNF423	TRIP10	-0.01	0.109572	0.119572
					TP53	PPP1R3E	0.01	-0.109181	0.119181
					ZNF423	STRBP	0.01	-0.109064	0.119064
					TGIF1	COPZ2	0.01	-0.109057	0.119057
					TP53	CHPF	-0.01	0.108934	0.118934
					JUNB	BAHD1	-0.01	0.108701	0.118701
					ZNF423	DLST	0.01	-0.108582	0.118582
					XBP1	C7orf23	-0.01	0.108428	0.118428
					HOXA5	CELSR2	-0.01	0.108263	0.118263
					NFYB	RBM3	-0.01	0.108104	0.118104
					MYB	CAPRIN1	-0.01	0.108025	0.118025
					TP53	SGK3	0.01	-0.107617	0.117617
					ZNF423	TBC1D8	0.01	-0.107609	0.117609
					CBFB	BAHD1	0.01	-0.107449	0.117449
					EGR3	FKBP5	-0.01	0.107134	0.117134
					MYB	ERLIN1	-0.01	0.106669	0.116669
					FOSB	C5orf62	-0.01	0.106669	0.116669
					ZNF423	NRARP	0.01	-0.106298	0.116298
					HOXA5	SHC1	-0.01	0.105894	0.115894
					MYB	PPP2R1B	-0.01	0.105819	0.115819
					MYB	CHPF	-0.105615	0.01	0.115615
					NR3C1	FOXP1	-0.01	0.105499	0.115499
					NFYB	CFL1	0.01	-0.105398	0.115398
					TP53	2014-03-02	-0.01	0.105377	0.115377
					JUND	SOCS5	0.01	-0.105195	0.115195
					NFIL3	PPTC7	-0.01	0.104937	0.114937
					EGR3	THOC2	0.01	-0.104932	0.114932
					SP1	PPTC7	-0.01	0.10489	0.11489
					SOX9	ARL5B	-0.01	0.103934	0.113934
					ZNF423	PLCB3	0.01	-0.103583	0.113583
					NR3C1	MXI1	-0.01	0.103447	0.113447
					XBP1	SFMBT1	-0.01	0.103401	0.113401
					FOS	DLC1	0.01	-0.103	0.113
					NR3C1	C20orf112	0.01	-0.102942	0.112942
					NFYB	CNOT3	0.01	-0.102842	0.112842
					MYC	ERF	-0.01	0.102023	0.112023
					FOSB	PSMA2	0.01	-0.10161	0.11161
					GATA6	RAI14	0.01	-0.101067	0.111067
					PAX6	ZBTB20	0.101021	-0.01	0.111021
					GATA6	LCAT	0.01	-0.100944	0.110944
					EGR3	VAT1	-0.01	0.100851	0.110851
					XBP1	SBF2	0.01	-0.0999627	0.109963
					MYB	CYLD	-0.183106	-0.073357	0.109749
					MYB	RIMS2	0.01	-0.0995396	0.10954
					TGIF1	PFN1	0.01	-0.09945	0.10945
					EGR3	NR3C1	-0.01	0.0993953	0.109395
					ZNF423	TMEM185B	0.01	-0.0989733	0.108973
					HOXA5	VPS72	-0.01	0.0989521	0.108952
					RNASEH2A	HSPA5	-0.01	0.0978445	0.107845
					FOS	ETV5	0.01	-0.0977919	0.107792
					NR3C1	GXYLT1	-0.01	0.0977625	0.107762
					FOSB	FAM195B	-0.01	0.0976237	0.107624
					MYB	TM9SF3	-0.01	0.0975806	0.107581
					NR3C1	FKBP11	0.01	-0.0974788	0.107479
					MYB	PTPRK	-0.01	0.0970694	0.107069
					HOXA5	NPTX1	-0.01	0.0969306	0.106931
					XBP1	SMARCA2	0.01	-0.0968034	0.106803
					ZNF423	FADS2	-0.01	0.0967902	0.10679
					MYB	KIF1C	0.01	-0.096695	0.106695
					CEBPA	ENTPD1	0.01	-0.096607	0.106607
					FOSB	TUBA1A	-0.01	0.0964724	0.106472
					MYB	DKFZP434I0714	-0.01	0.0962242	0.106224
					HOXA5	UBTF	-0.01	0.0955242	0.105524
					EGR3	ZBTB8OS	0.01	-0.094674	0.104674
					MYB	CHD3	0.01	-0.0943796	0.10438
					SOX9	TUBA1A	0.01	-0.0942667	0.104267
					PAX6	C9orf25	0.01	-0.0941794	0.104179
					EGR3	RNFT1	0.01	-0.0929808	0.102981
					XBP1	CARM1	0.01	-0.092721	0.102721
					MYB	SPHK1	0.01	-0.0925282	0.102528
					EGR3	PDE4A	-0.01	0.0922227	0.102223
					MYB	CYGB	0.01	-0.0919203	0.10192
					EGR3	SEMA5A	-0.01	0.091186	0.101186
					MYB	HSPG2	0.01	-0.0909648	0.100965
					CEBPA	TRIB1	-0.01	0.0908347	0.100835
					PAX6	MBNL1	0.01	-0.0905177	0.100518
					MYB	TGIF1	-0.01	0.090493	0.100493
					ZNF423	SYNCRIP	0.01	-0.0902035	0.100204
					FOSB	ATP6V1D	0.01	-0.0897983	0.0997983
					SOX9	RALGDS	0.01	-0.0897945	0.0997945
					ZNF423	LRFN4	0.01	-0.089634	0.099634
					FOS	ZBTB20	-0.0895592	0.01	0.0995592
					ZNF423	ZCCHC2	0.01	-0.0894722	0.0994722
					MYB	ADAP2	0.01	-0.0891307	0.0991307
					TP53	CHD3	-0.01	0.0887595	0.0987595
					CEBPA	PPTC7	0.01	-0.0885152	0.0985152
					FOSB	STOX2	-0.01	0.0884637	0.0984637
					FOSB	FAM108B1	0.01	-0.0884479	0.0984479
					MYB	SAR1A	0.01	-0.0884401	0.0984401
					SOX9	CBX6	0.01	-0.0883163	0.0983163
					ZNF423	CYLD	-0.01	0.0881623	0.0981623
					FOXO1	ZBTB20	0.0876657	-0.01	0.0976657
					MYB	CDC37L1	0.01	-0.0872034	0.0972034
					EGR3	CTNNBL1	0.01	-0.086969	0.096969
					ZNF423	SEMA5A	-0.01	0.0869474	0.0969474
					JUND	USP3	-0.193777	-0.0977909	0.095986
					JUNB	BAZ2A	-0.01	0.085844	0.095844
					EGR3	PURA	-0.01	0.0856728	0.0956728
					FOSB	SYNPO	-0.01	0.0851573	0.0951573
					EGR3	C19orf25	0.01	-0.085123	0.095123
					FOSB	CYB5R3	-0.01	0.0850486	0.0950486
					NR3C1	PIGV	0.01	-0.0850194	0.0950194
					FOS	MTCH2	-0.01	0.0845444	0.0945444
					MYB	ZNF281	0.0845184	-0.01	0.0945184
					SOX9	PWWP2A	-0.01	0.0843884	0.0943884
					SOX9	ADRM1	-0.01	0.0837888	0.0937888
					MYB	TRIO	0.01	-0.083784	0.093784
					FOSB	ERC1	-0.01	0.0831328	0.0931328
					MYB	AIDA	0.01	-0.0825005	0.0925005
					EGR3	PPT2	-0.01	0.0824295	0.0924295
					MYB	C11orf61	0.01	-0.0823792	0.0923792
					MYB	TRAK2	0.01	-0.0820426	0.0920426
					HOXA5	LOC440944	0.01	-0.0817133	0.0917133
					NR3C1	UQCR10	0.01	-0.0816678	0.0916678
					MYB	C12orf24	0.01	-0.0806542	0.0906542
					EGR3	NR2F2	-0.01	0.0805895	0.0905895
					FOSB	ABCC10	0.01	-0.0804057	0.0904057
					TP53	CARM1	-0.01	0.0800199	0.0900199
					ZNF423	DKFZP434I0714	0.01	-0.0799917	0.0899917
					EGR3	TRAK2	-0.01	0.0799798	0.0899798
					SOX9	UBTF	0.01	-0.07982	0.08982
					EGR3	GNAZ	-0.01	0.079559	0.089559
					EGR3	PCSK7	0.01	-0.079255	0.089255
					MYB	PPP4C	0.178888	0.0910561	0.0878317
					MYB	IFNGR2	-0.01	0.0777361	0.0877361
					CEBPA	SAMD8	0.01	-0.07766	0.08766
					HOXA5	C19orf6	0.01	-0.0775896	0.0875896
					MYB	JUND	0.01	-0.0771193	0.0871193
					FOSB	HCCS	0.01	-0.0766977	0.0866977
					JUNB	MAP7D1	-0.01	0.0766673	0.0866673
					MYB	NRAS	-0.01	0.07648	0.08648
					FOSB	FBXO28	0.01	-0.0755862	0.0855862
					FOSB	GGT7	-0.01	0.0751182	0.0851182
					FOSB	SFMBT1	0.01	-0.0747784	0.0847784
					EGR3	ABHD15	0.01	-0.0747091	0.0847091
					ZNF423	PAQR4	0.01	-0.074267	0.084267
					TP53	CIZ1	-0.01	0.0738887	0.0838887
					MYB	PWWP2B	-0.01	0.0732967	0.0832967
					EGR3	PSME3	0.01	-0.0727486	0.0827486
					SOX9	PLSCR3	0.01	-0.0726282	0.0826282
					PAX6	MID2	0.01	-0.0724752	0.0824752
					EGR3	SPRED1	-0.01	0.0723517	0.0823517
					MYB	NUP50	-0.01	0.0723252	0.0823252
					FOSB	SKAP2	0.01	-0.0718071	0.0818071
					MYB	PRR14	0.01	-0.0706172	0.0806172
					EGR3	LZTS2	-0.01	0.070431	0.080431
					FOSB	DUS4L	0.01	-0.0697432	0.0797432
					TP53	FOXP1	0.01	-0.0696492	0.0796492
					CEBPA	MXI1	0.01	-0.069639	0.079639
					EGR3	ERLIN1	0.01	-0.0691294	0.0791294
					MYB	DNAJC1	-0.01	0.0686958	0.0786958
					JUND	ZNF385A	-0.01	0.0685284	0.0785284
					FOS	C14orf43	0.01	-0.0684013	0.0784013
					EGR3	IRF2BP1	0.01	-0.0678407	0.0778407
					FOSB	SPOP	-0.01	0.0676627	0.0776627
					FOSB	ICA1	0.01	-0.066513	0.076513
					MYB	FTSJD1	0.183489	0.107217	0.0762712
					MYB	SFMBT1	-0.01	0.065905	0.075905
					TP53	MAP7D1	-0.01	0.0651636	0.0751636
					FOSB	PPP1R9B	0.01	-0.0649864	0.0749864
					EGR3	DCUN1D4	-0.01	0.0649504	0.0749504
					EGR3	ZNF281	-0.01	0.0645172	0.0745172
					EGR3	RGNEF	0.01	-0.0633523	0.0733523
					HOXA5	CAPRIN1	0.01	-0.0631236	0.0731236
					EGR3	PHF16	0.01	-0.0630618	0.0730618
					FOS	CAPN2	-0.01	0.0611895	0.0711895
					HOXA5	PLCB3	0.01	-0.0610807	0.0710807
					CEBPA	MAFG	-0.01	0.0609581	0.0709581
					MYB	NUAK1	-0.191562	-0.121007	0.0705546
					MYB	CHUK	0.183226	0.113877	0.0693491
					EGR3	YWHAZ	0.01	-0.0589756	0.0689756
					MYB	PIGV	-0.01	0.0589604	0.0689604
					HOXA5	ATXN2L	0.01	-0.058623	0.068623
					FOSB	PLEC	-0.01	0.0584449	0.0684449
					FOSB	LMNA	-0.01	0.0571322	0.0671322
					FOSB	HSPA5	0.01	-0.0555933	0.0655933
					ZNF423	PPP1R9B	-0.01	0.0542688	0.0642688
					EGR3	MSL2	-0.01	0.0541372	0.0641372
					FOS	TXN	0.118607	0.181865	0.0632577
					MYB	ADSS	-0.01	0.0496433	0.0596433
					EGR3	ATXN2L	0.01	-0.0493314	0.0593314
					MYB	ERI3	0.01	-0.0479847	0.0579847
					EGR3	BAHD1	-0.01	0.0463448	0.0563448
					FOSB	CYGB	0.01	-0.0414908	0.0514908
					EGR3	FAM104A	0.01	-0.0398941	0.0498941
					PAX6	TMEM181	0.112448	0.159813	0.0473653
					MYB	RUSC1	0.160563	0.114097	0.0464663
					MYB	PDCD10	0.114461	0.15967	0.0452083
					FOXO1	ESCO1	0.103639	0.148561	0.0449215
					MYB	CDC42BPA	-0.162709	-0.118574	0.0441354
					EGR3	C6orf130	-0.181713	-0.141067	0.0406466
					PAX6	CCNDBP1	0.134585	0.174764	0.0401791
					CEBPA	PCYT2	0.14914	0.17635	0.0272105
					MYB	C9orf25	-0.138034	-0.111653	0.0263809
					MYB	NR3C1	-0.143568	-0.120138	0.0234296
					MYB	ATPIF1	0.134827	0.112891	0.0219363
					PAX6	DEK	0.0804271	0.0957788	0.0153518
					MYB	CHKA	0.0869461	0.0722859	0.0146602
					PAX6	LIMK2	0.158225	0.172115	0.0138892
					PAX6	BTBD3	0.156242	0.168523	0.012281
					PAX6	EBAG9	0.129409	0.118364	0.0110452
					MYB	RNF219	0.119537	0.128988	0.00945103
					GATA6	MON2	0.0796234	0.0708138	0.00880963
					CEBPA	ABCC10	0.167167	0.173332	0.00616514
					MYB	PURA	-0.0905008	-0.0956091	0.00510831
					MYB	CLINT1	0.123316	0.124948	0.00163233
					PAX6	DNAJB2	0.0775952	0.0786112	0.00101596
